# Supplementary material for: Single-cell multi-omics analysis identifies SPP1+ macrophages as key drivers of ferroptosis-mediated fibrosis in ligamentum flavum hypertrophy
Source: Biomark Res. 2025 Feb 25;13:33. doi: 10.1186/s40364-025-00746-6 (PMC11863437; doi:10.1186/s40364-025-00746-6)
Supplement: Supplementary file 1 — Additional file 1: table S1. LF specimens for each experiment used in this study. [file 40364_2025_746_MOESM1_ESM.xlsx]

## Sheet: Table S2
	Table S2. Ferroptosis-promoting genes and Ferroptosis-resisting genes
	Ferroptosis-promoting genes	Ferroptosis-resisting genes
	ACSL1	ACSL3
	ACSL4	AIFM2
	ALOX15	AKR1C1
	ATG5	AKR1C2
	ATG7	AKR1C3
	BACH1	CBS
	CYBB	CHMP5
	DPP4	CHMP6
	FDFT1	CISD1
	IREB2	COQ2
	LPCAT3	CTH
	MAP1LC3A	FTH1
	MAP1LC3B	FTL
	MAP1LC3C	FTMT
	NCOA4	GCH1
	NOX1	GCLC
	NOX4	GCLM
	PHKG2	GPX4
	POR	GSS
	PRNP	HMGCR
	SAT1	HSPB1
	SLC11A2	PCBP1
	SLC1A5	PCBP2
	SLC38A1	SLC3A2
	SLC39A14	SLC40A1
	TF	SLC7A11
	TFRC	TXNRD1
	VDAC2
	VDAC3
