# Supplementary material for: Single-cell multi-omics analysis identifies SPP1+ macrophages as key drivers of ferroptosis-mediated fibrosis in ligamentum flavum hypertrophy
Source: Biomark Res. 2025 Feb 25;13:33. doi: 10.1186/s40364-025-00746-6 (PMC11863437; doi:10.1186/s40364-025-00746-6)
Supplement: Supplementary file 3 — Additional file 3: table S3. Clinical information of 26 donors involved in this study. [file 40364_2025_746_MOESM3_ESM.xlsx]

## Sheet: Table S4
	Table S4. Marker genes of 21 clusters
	p_val	avg_log2FC	pct.1	pct.2	p_val_adj	cluster	gene
	0	3.31338	0.849	0.147	0	0	COL14A1
	0	3.43706	0.963	0.269	0	0	MMP2
	0	2.5621	0.818	0.154	0	0	MXRA5
	0	2.07632	0.931	0.29	0	0	FSTL1
	0	2.1487	0.955	0.321	0	0	COL6A3
	0	2.70844	0.814	0.182	0	0	COL12A1
	0	2.0674	0.909	0.288	0	0	COL5A2
	0	2.22088	0.912	0.295	0	0	ASPN
	0	2.15129	0.802	0.196	0	0	DPT
	0	2.02712	0.943	0.342	0	0	COL6A2
	0	2.25968	0.79	0.191	0	0	AEBP1
	0	2.45791	0.825	0.226	0	0	C1R
	0	1.98038	0.846	0.248	0	0	COL5A1
	0	2.61866	0.812	0.216	0	0	CTSK
	0	2.32372	0.831	0.245	0	0	C1S
	0	2.46151	0.736	0.15	0	0	THBS2
	0	2.39171	0.703	0.121	0	0	GPNMB
	0	2.00386	0.79	0.221	0	0	PCOLCE
	0	2.00484	0.793	0.229	0	0	NBL1
	0	1.39742	0.821	0.258	0	0	ISLR
	0	1.65615	0.841	0.279	0	0	LRP1
	0	2.47234	0.717	0.162	0	0	ECM2
	0	1.61992	0.938	0.388	0	0	BGN
	0	1.83525	0.795	0.248	0	0	ANGPTL2
	0	1.97654	0.966	0.419	0	0	COL6A1
	0	2.11565	0.729	0.184	0	0	EDIL3
	0	2.73842	0.679	0.135	0	0	SERPINF1
	0	2.08985	0.804	0.263	0	0	CCDC80
	0	2.15722	0.74	0.199	0	0	VCAN
	0	2.47426	0.648	0.11	0	0	CDH11
	0	2.2719	0.721	0.186	0	0	LHFPL6
	0	1.47463	0.786	0.258	0	0	ABI3BP
	0	2.37807	0.666	0.142	0	0	ANTXR1
	0	2.45102	0.634	0.113	0	0	LRRC15
	0	3.66964	0.586	0.067	0	0	CCN5
	0	3.26224	0.609	0.091	0	0	FBLN1
	0	2.44911	0.669	0.151	0	0	SSPN
	0	2.17243	0.679	0.162	0	0	MXRA8
	0	2.48915	0.68	0.169	0	0	MMP14
	0	1.9106	0.735	0.224	0	0	NFIX
	0	1.37653	0.734	0.231	0	0	OGN
	0	2.42795	0.609	0.107	0	0	SSC5D
	0	1.55	0.754	0.253	0	0	SDC2
	0	1.06471	0.757	0.257	0	0	CALD1
	0	1.62762	0.813	0.319	0	0	SERPING1
	0	1.70343	0.681	0.192	0	0	DPYSL3
	0	1.01748	0.971	0.484	0	0	LUM
	0	1.57766	0.669	0.191	0	0	TNC
	0	0.941131	0.74	0.263	0	0	LINC00632
	0	2.00669	0.64	0.168	0	0	THY1
	0	1.28119	0.863	0.392	0	0	LGALS1
	0	0.990673	0.803	0.334	0	0	CAVIN1
	0	2.01773	0.615	0.147	0	0	FBN1
	0	1.65457	0.651	0.188	0	0	ITGB5
	0	0.412544	0.935	0.473	0	0	HTRA1
	0	2.46003	0.559	0.099	0	0	EFEMP1
	0	2.77939	0.546	0.088	0	0	CADM1
	0	1.48656	0.684	0.228	0	0	SERPINH1
	0	1.36898	0.709	0.255	0	0	PRSS23
	0	0.985898	0.727	0.276	0	0	DST
	0	1.72755	0.591	0.141	0	0	DKK3
	0	1.77378	0.578	0.135	0	0	MRC2
	0	1.5438	0.664	0.222	0	0	EPB41L2
	0	1.5633	0.663	0.221	0	0	PAM
	0	1.7683	0.663	0.222	0	0	MARCKS
	0	1.65923	0.614	0.173	0	0	LTBP2
	0	1.26582	0.847	0.408	0	0	APP
	0	1.87747	0.584	0.145	0	0	ECM1
	0	1.39612	0.672	0.234	0	0	CNN3
	0	1.19526	0.762	0.329	0	0	CALU
	0	1.88797	0.543	0.111	0	0	LOX
	0	1.30255	0.697	0.265	0	0	TGFBI
	0	1.54451	0.63	0.203	0	0	LIMA1
	0	1.27123	0.633	0.207	0	0	PRRX1
	0	1.37495	0.612	0.193	0	0	GJA1
	0	2.57403	0.521	0.107	0	0	PLTP
	0	1.69506	0.963	0.549	0	0	TIMP2
	0	3.06437	0.49	0.078	0	0	MFAP4
	0	2.56446	0.494	0.083	0	0	PDGFRL
	0	1.3589	0.655	0.247	0	0	CYBRD1
	0	1.06007	0.865	0.457	0	0	CD81
	0	1.64465	0.569	0.163	0	0	ENAH
	0	1.17382	0.874	0.469	0	0	ITGB1
	0	0.989649	0.919	0.515	0	0	AHNAK
	0	1.92998	0.517	0.113	0	0	PDGFRA
	0	1.34665	0.583	0.179	0	0	FKBP10
	0	2.35857	0.996	0.595	0	0	COL1A2
	0	0.929205	0.656	0.255	0	0	PLOD2
	0	0.824413	0.721	0.32	0	0	MFGE8
	0	2.53981	0.628	0.229	0	0	POSTN
	0	0.617259	0.987	0.591	0	0	DCN
	0	0.780034	0.741	0.348	0	0	CD9
	0	1.46126	0.926	0.533	0	0	CD99
	0	1.64387	0.514	0.121	0	0	FAP
	0	1.20708	0.661	0.269	0	0	PLXDC2
	0	2.28902	0.492	0.1	0	0	SPON2
	0	0.842448	0.858	0.468	0	0	S100A10
	0	2.36052	0.991	0.604	0	0	COL1A1
	0	1.92332	0.491	0.105	0	0	PDGFRB
	0	3.12096	0.46	0.074	0	0	SFRP4
	0	2.00919	0.5	0.115	0	0	COL8A1
	0	0.98312	0.626	0.241	0	0	LTBP3
	0	1.28159	0.612	0.229	0	0	FHL1
	0	1.1283	0.613	0.234	0	0	PLS3
	0	0.699223	0.899	0.521	0	0	ANXA2
	0	0.970074	0.705	0.327	0	0	CCN2
	0	1.16103	0.575	0.198	0	0	DAB2
	0	1.18041	0.577	0.2	0	0	FGFR1
	0	1.96554	0.483	0.108	0	0	COLEC12
	0	1.00685	0.848	0.475	0	0	LAPTM4A
	0	1.57127	0.537	0.164	0	0	PALLD
	0	2.80201	0.433	0.062	0	0	C1QTNF3
	0	2.10335	0.452	0.081	0	0	CRABP2
	0	1.5563	0.515	0.144	0	0	PPIC
	0	1.61376	0.546	0.176	0	0	MAFB
	0	2.40369	0.996	0.629	0	0	COL3A1
	0	1.55658	0.524	0.158	0	0	GOLM1
	0	1.04883	0.667	0.303	0	0	NFIC
	0	1.16933	0.578	0.216	0	0	CD109
	0	1.7584	0.979	0.617	0	0	SPARC
	0	1.35918	0.569	0.208	0	0	SOX4
	0	1.17101	0.593	0.234	0	0	MXRA7
	0	0.921023	0.663	0.305	0	0	CCN1
	0	1.67884	0.485	0.128	0	0	ZIC1
	0	0.86164	0.872	0.516	0	0	ANXA5
	0	1.87378	0.477	0.121	0	0	PLPP1
	0	3.29166	0.4	0.045	0	0	ANGPTL1
	0	0.894029	0.655	0.301	0	0	RRBP1
	0	3.33281	0.393	0.04	0	0	FNDC1
	0	1.84475	0.54	0.188	0	0	NREP
	0	0.853413	0.713	0.362	0	0	TUBA1A
	0	1.14802	0.514	0.171	0	0	LAMC1
	0	1.57699	0.484	0.143	0	0	FKBP9
	0	2.59402	0.395	0.055	0	0	HMCN1
	0	1.74832	0.439	0.099	0	0	CLMP
	0	1.13099	0.581	0.242	0	0	DPYSL2
	0	0.866337	0.709	0.372	0	0	SEC31A
	0	1.27599	0.514	0.178	0	0	GNG12
	0	1.13208	0.621	0.285	0	0	RAB31
	0	2.36355	0.418	0.084	0	0	COL8A2
	0	1.58078	0.447	0.114	0	0	ADAMTS2
	0	2.68122	0.411	0.079	0	0	CTHRC1
	0	-5.31877	0.109	0.439	0	0	SRGN
	0	0.597707	0.533	0.204	0	0	HSPG2
	0	2.02486	0.408	0.081	0	0	GAS1
	0	0.976764	0.496	0.169	0	0	PLAC9
	0	1.05334	0.545	0.22	0	0	ID3
	0	1.66041	0.498	0.173	0	0	SEPTIN11
	0	1.75526	0.428	0.107	0	0	GPX8
	0	1.1315	0.573	0.253	0	0	SCARB2
	0	0.832397	0.931	0.612	0	0	CD63
	0	0.994991	0.606	0.288	0	0	TTC3
	0	3.55168	0.349	0.031	0	0	IGF1
	0	1.56393	0.429	0.112	0	0	FIBIN
	0	1.69486	0.431	0.115	0	0	CD276
	0	1.49494	0.424	0.109	0	0	LAMB1
	0	0.991435	0.443	0.128	0	0	LOXL2
	0	1.79853	0.408	0.093	0	0	ITGBL1
	0	1.82977	0.402	0.089	0	0	CERCAM
	0	1.67059	0.463	0.154	0	0	CPQ
	0	1.3691	0.453	0.144	0	0	NT5E
	0	1.28108	0.499	0.19	0	0	GOLIM4
	0	1.07971	0.439	0.13	0	0	LAMA4
	0	2.72103	0.361	0.052	0	0	MFAP2
	0	3.08461	0.345	0.036	0	0	TMEM119
	0	1.25848	0.487	0.18	0	0	MAGED1
	0	0.894812	0.431	0.124	0	0	MYL9
	0	0.873907	0.481	0.176	0	0	PPFIBP1
	0	1.48708	0.419	0.115	0	0	PXDN
	0	1.44349	0.426	0.123	0	0	PARVA
	0	1.72398	0.408	0.108	0	0	MYO1D
	0	1.55773	0.407	0.108	0	0	P4HA2
	0	1.07646	0.446	0.148	0	0	RBFOX2
	0	1.36441	0.43	0.132	0	0	FAM114A1
	0	1.01968	0.488	0.19	0	0	TPM1
	0	1.17078	0.432	0.135	0	0	MYO1B
	0	1.54678	0.433	0.137	0	0	CLEC11A
	0	2.45319	0.349	0.057	0	0	CXCL12
	0	1.05757	0.449	0.158	0	0	ZBTB20
	0	2.48654	0.345	0.058	0	0	OLFML2B
	0	1.85912	0.367	0.082	0	0	FRMD6
	0	1.22916	0.424	0.139	0	0	LTBP1
	0	1.61476	0.372	0.088	0	0	ITGA11
	0	2.1111	0.349	0.066	0	0	SLIT3
	0	1.30194	0.426	0.145	0	0	LAMB2
	0	1.87115	0.37	0.091	0	0	EFEMP2
	0	1.35661	0.403	0.124	0	0	SEMA3C
	0	2.10886	0.349	0.071	0	0	PTPRD
	0	2.08567	0.381	0.104	0	0	ELN
	0	1.72542	0.373	0.097	0	0	TMEM98
	0	1.59507	0.414	0.138	0	0	SELENOP
	0	1.06369	0.4	0.126	0	0	PSD3
	0	1.52188	0.337	0.064	0	0	COL16A1
	0	2.93642	0.304	0.032	0	0	OLFML3
	0	1.62079	0.387	0.116	0	0	CYP1B1
	0	1.86567	0.368	0.097	0	0	GAS6
	0	1.29713	0.403	0.133	0	0	MYOF
	0	2.59241	0.304	0.037	0	0	LAMA2
	0	3.24479	0.3	0.033	0	0	PTGFRN
	0	3.08701	0.302	0.036	0	0	GXYLT2
	0	2.70367	0.306	0.041	0	0	NID2
	0	1.43184	0.368	0.103	0	0	SMOC2
	0	1.55486	0.37	0.109	0	0	SH3PXD2A
	0	1.44327	0.376	0.116	0	0	RCN3
	0	2.45763	0.325	0.069	0	0	THBS4
	0	1.56251	0.332	0.081	0	0	GLT8D2
	0	1.52204	0.357	0.109	0	0	RHOBTB3
	0	1.71086	0.308	0.063	0	0	PLXDC1
	0	1.65745	0.324	0.082	0	0	SH3D19
	0	1.54741	0.324	0.091	0	0	AKR1C2
	0	1.82523	0.302	0.069	0	0	ADAM12
	0	1.93181	0.301	0.068	0	0	LPAR1
	0	1.94795	0.281	0.051	0	0	FAT4
	0	2.00243	0.284	0.057	0	0	XG
	0	2.99587	0.264	0.039	0	0	CRISPLD1
	0	1.46844	0.302	0.077	0	0	DSEL
	0	1.7904	0.291	0.068	0	0	SGCD
	0	2.64905	0.261	0.048	0	0	DIO2
	0	2.17344	0.256	0.045	0	0	PTGIS
	0	2.29403	0.258	0.049	0	0	GALNT5
	0	2.40263	0.252	0.044	0	0	PCDH18
	0	1.82999	0.261	0.054	0	0	AHNAK2
	0	1.61392	0.258	0.056	0	0	RUNX1T1
	8.723e-305	1.61521	0.351	0.108	3.80916e-300	0	RGS3
	2.59255e-304	1.00526	0.488	0.188	1.13212e-299	0	UACA
	4.9998e-304	2.59306	0.25	0.057	2.18331e-299	0	FBLN2
	7.42054e-304	0.859284	0.732	0.396	3.2404e-299	0	NUCKS1
	1.30842e-303	0.810871	0.474	0.174	5.71361e-299	0	DDR2
	1.46312e-303	0.969058	0.586	0.263	6.38915e-299	0	MT.TN
	5.5598e-303	0.804524	0.55	0.222	2.42786e-298	0	NNMT
	2.94822e-302	1.43365	0.351	0.108	1.28743e-297	0	COPZ2
	1.23485e-301	1.49158	0.364	0.115	5.39234e-297	0	PLPP3
	1.38393e-301	1.25416	0.475	0.191	6.04336e-297	0	HCFC1R1
	1.4653e-301	1.16797	0.569	0.27	6.39868e-297	0	PPIB
	7.23334e-300	0.877242	0.892	0.544	3.15866e-295	0	CST3
	4.89225e-299	0.787107	0.773	0.434	2.13635e-294	0	TPM4
	1.58331e-297	-5.00294	0.04	0.355	6.91398e-293	0	LAPTM5
	9.77642e-296	1.41663	0.262	0.061	4.26917e-291	0	ANK2
	2.89008e-294	0.492007	0.609	0.244	1.26204e-289	0	AQP1
	3.06719e-294	1.14532	0.471	0.183	1.33938e-289	0	MT.TA
	1.05335e-293	1.04715	0.401	0.135	4.59976e-289	0	ENPP1
	1.98926e-293	1.37367	0.415	0.152	8.68669e-289	0	FAM3C
	7.79521e-293	1.53896	0.348	0.106	3.40401e-288	0	IGFBP6
	2.52084e-292	1.41163	0.365	0.117	1.1008e-287	0	PLAU
	4.71387e-292	0.2902	0.803	0.365	2.05845e-287	0	FMOD
	6.2485e-291	1.25952	0.375	0.124	2.72859e-286	0	YAP1
	3.44053e-289	0.688931	0.993	0.931	1.50241e-284	0	MT.ND5
	3.98001e-289	0.411116	0.755	0.41	1.73799e-284	0	CTSB
	5.6719e-288	1.77094	0.254	0.06	2.47681e-283	0	CREB3L1
	5.97815e-286	-5.88904	0.026	0.33	2.61054e-281	0	LCP1
	8.70695e-286	1.4084	0.278	0.07	3.80215e-281	0	OMD
	1.99097e-283	1.27725	0.379	0.128	8.69417e-279	0	PDPN
	5.3723e-282	-3.28213	0.217	0.504	2.34598e-277	0	HLA.B
	3.48412e-281	1.37112	0.269	0.068	1.52144e-276	0	GLI3
	2.87994e-280	1.44468	0.428	0.167	1.25761e-275	0	VAT1
	8.87913e-280	1.47484	0.37	0.128	3.87734e-275	0	MARVELD1
	9.10234e-280	0.512435	0.947	0.692	3.97481e-275	0	PSAP
	6.08923e-279	1.32965	0.425	0.155	2.65905e-274	0	IGFBP4
	4.1946e-278	1.00897	0.434	0.16	1.8317e-273	0	RETREG1
	1.59693e-277	0.636151	0.63	0.304	6.97347e-273	0	TCF4
	4.36544e-277	-3.92319	0.094	0.395	1.9063e-272	0	ARHGDIB
	8.50025e-277	1.3554	0.313	0.09	3.71189e-272	0	C1QTNF1
	3.65866e-275	0.882451	0.545	0.244	1.59767e-270	0	MAP4
	1.52243e-274	0.729006	0.675	0.366	6.64814e-270	0	HDLBP
	3.21265e-274	0.437484	0.615	0.277	1.4029e-269	0	COMP
	5.93866e-274	0.762474	0.71	0.387	2.59329e-269	0	CRTAP
	9.64818e-273	1.3194	0.367	0.124	4.21317e-268	0	EBF1
	1.54001e-269	1.24772	0.42	0.162	6.72492e-265	0	SEC23A
	1.29137e-268	1.30373	0.421	0.165	5.63915e-264	0	MAN1A1
	2.53062e-268	1.39089	0.365	0.125	1.10507e-263	0	TMEM47
	1.49901e-267	1.41187	0.312	0.095	6.54588e-263	0	ZCCHC24
	1.16862e-266	-4.95808	0.028	0.318	5.10311e-262	0	RAC2
	6.10525e-266	0.802834	0.667	0.349	2.66604e-261	0	CYB5R3
	7.20124e-266	1.02061	0.412	0.147	3.14464e-261	0	SCARA3
	1.57099e-265	0.956926	0.386	0.138	6.86021e-261	0	CTTN
	3.1505e-264	0.663818	0.961	0.814	1.37576e-259	0	MT.ND4L
	1.1041e-263	1.17468	0.339	0.107	4.82137e-259	0	CDKN1C
	1.50237e-263	0.521759	0.997	0.983	6.56057e-259	0	MT.ND4
	5.35862e-263	1.24754	0.381	0.134	2.34e-258	0	SGCB
	9.27961e-260	0.816543	0.347	0.111	4.05222e-255	0	TAGLN
	8.83678e-259	1.1832	0.477	0.21	3.85884e-254	0	NIBAN1
	5.80742e-257	0.369093	0.822	0.427	2.53599e-252	0	LMNA
	1.15295e-256	1.41455	0.273	0.075	5.03472e-252	0	FAM180A
	1.60617e-256	0.465349	0.682	0.309	7.01382e-252	0	CAV1
	6.55471e-256	0.911304	0.576	0.286	2.86231e-251	0	KDELR2
	7.59761e-255	0.860261	0.535	0.249	3.31773e-250	0	NFE2L1
	4.77777e-254	1.7572	0.391	0.146	2.08636e-249	0	CFH
	3.77012e-253	1.12169	0.373	0.135	1.64634e-248	0	KANK2
	4.11359e-253	-5.26618	0.023	0.301	1.79632e-248	0	PTPRC
	4.8678e-252	1.03304	0.272	0.076	2.12567e-247	0	DNM1
	2.23899e-251	0.491042	0.867	0.476	9.7772e-247	0	IGFBP7
	7.43543e-251	0.861811	0.63	0.337	3.2469e-246	0	KDELR1
	3.33151e-250	1.01904	0.477	0.208	1.4548e-245	0	OAF
	5.07696e-250	1.0197	0.368	0.127	2.21701e-245	0	GALNT15
	2.65667e-248	1.71966	0.256	0.071	1.16012e-243	0	MITF
	6.8657e-248	0.847502	0.666	0.375	2.99811e-243	0	LAMP1
	2.14306e-246	0.943549	0.421	0.168	9.35832e-242	0	TRPS1
	3.25735e-245	1.1679	0.396	0.157	1.42242e-240	0	SPATS2L
	2.46684e-244	1.46829	0.328	0.112	1.07722e-239	0	ZMAT3
	4.56489e-244	1.38833	0.251	0.066	1.9934e-239	0	STEAP1
	2.43636e-243	0.649489	0.662	0.348	1.06391e-238	0	MGST3
	2.45965e-243	0.718044	0.463	0.192	1.07408e-238	0	ITGAV
	1.48214e-242	0.927985	0.528	0.252	6.47222e-238	0	ERGIC1
	1.45489e-241	0.969233	0.495	0.226	6.35323e-237	0	RTL8C
	4.35939e-240	1.06029	0.418	0.172	1.90366e-235	0	SNX9
	1.02299e-238	1.08671	0.34	0.117	4.46717e-234	0	PTPN14
	2.44792e-236	1.50224	0.263	0.075	1.06896e-231	0	PLSCR4
	1.26438e-235	1.49938	0.29	0.091	5.52131e-231	0	RERG
	1.71002e-235	0.893862	0.472	0.204	7.46731e-231	0	PRDX4
	2.13467e-235	1.28648	0.284	0.086	9.32166e-231	0	ZNF532
	4.56993e-235	1.50345	0.308	0.102	1.9956e-230	0	CTSO
	4.7715e-235	1.202	0.307	0.097	2.08362e-230	0	SULF1
	4.94263e-235	1.48096	0.33	0.115	2.15835e-230	0	LTBP4
	7.97453e-235	0.503457	0.993	0.827	3.48232e-230	0	VIM
	2.39232e-234	0.622857	0.656	0.328	1.04468e-229	0	TIMP1
	4.24312e-234	1.4095	0.262	0.076	1.85288e-229	0	KREMEN1
	1.03719e-233	1.03195	0.776	0.454	4.5292e-229	0	GSN
	1.90875e-233	1.44407	0.28	0.085	8.33512e-229	0	MAP1A
	3.94873e-232	1.27843	0.297	0.096	1.72433e-227	0	RIN2
	5.80792e-231	1.13743	0.395	0.161	2.5362e-226	0	EEA1
	2.53793e-230	0.666459	0.555	0.263	1.10826e-225	0	ANKH
	5.42807e-229	0.956407	0.418	0.171	2.37033e-224	0	FSCN1
	2.23356e-228	1.00914	0.388	0.151	9.75349e-224	0	EMP2
	4.89163e-227	1.60041	0.259	0.077	2.13608e-222	0	CHPF
	3.73585e-226	0.951106	0.4	0.162	1.63137e-221	0	ITPRIPL2
	1.55137e-225	0.744176	0.683	0.385	6.77454e-221	0	PEBP1
	2.55017e-225	1.06002	0.391	0.156	1.11361e-220	0	PLOD1
	2.55998e-225	1.44261	0.328	0.119	1.11789e-220	0	POGLUT3
	3.68318e-225	1.32066	0.295	0.097	1.60837e-220	0	FKBP7
	1.6714e-224	1.28645	0.37	0.147	7.29865e-220	0	VEGFB
	2.88662e-224	1.28941	0.274	0.083	1.26053e-219	0	KDELR3
	6.87075e-223	1.3708	0.287	0.094	3.00032e-218	0	TRAM2
	1.27353e-222	0.705679	0.709	0.425	5.56126e-218	0	PDIA3
	1.66355e-221	0.865244	0.303	0.098	7.26437e-217	0	VCAM1
	1.50588e-218	-5.16277	0.033	0.285	6.57587e-214	0	CXCR4
	2.42514e-218	0.818732	0.51	0.248	1.05901e-213	0	ASPH
	3.82027e-218	0.991993	0.446	0.199	1.66823e-213	0	ATL3
	1.52453e-217	1.32437	0.261	0.079	6.65732e-213	0	PFN2
	1.66096e-217	0.62493	0.572	0.275	7.25306e-213	0	PMP22
	3.86838e-217	0.818559	0.607	0.332	1.68924e-212	0	PPP3CA
	4.64986e-216	0.841124	0.513	0.255	2.0305e-211	0	GLG1
	1.00009e-215	0.574267	0.93	0.646	4.36718e-211	0	S100A4
	3.55158e-215	1.24437	0.266	0.082	1.5509e-210	0	FAT1
	4.29493e-215	1.3498	0.306	0.105	1.87551e-210	0	COL11A1
	1.30718e-212	0.9336	0.455	0.209	5.70819e-208	0	LMAN1
	2.98942e-210	0.882032	0.322	0.116	1.30542e-205	0	NAV1
	4.07621e-209	0.505612	0.743	0.413	1.78e-204	0	PTMS
	6.03647e-206	1.28743	0.383	0.16	2.636e-201	0	CMTM3
	7.3773e-206	0.819815	0.487	0.23	3.22152e-201	0	P4HA1
	3.31945e-204	0.695721	0.474	0.219	1.44954e-199	0	TCEAL9
	4.96189e-204	1.1043	0.403	0.178	2.16676e-199	0	ARHGAP1
	1.52864e-203	1.18798	0.304	0.106	6.67527e-199	0	EHD2
	4.23132e-203	-4.73722	0.035	0.274	1.84773e-198	0	HCLS1
	5.30536e-202	-0.52946	0.948	0.63	2.31675e-197	0	MGP
	1.02661e-200	1.13482	0.362	0.149	4.483e-196	0	PKD2
	3.13647e-200	0.725981	0.66	0.388	1.36963e-195	0	PTTG1IP
	1.10015e-199	0.316779	0.56	0.267	4.80415e-195	0	IGFBP5
	8.68791e-199	0.590642	0.922	0.707	3.79383e-194	0	MTATP6P1
	9.065e-199	1.3389	0.314	0.117	3.9585e-194	0	SESN3
	1.17272e-196	-3.94226	0.179	0.414	5.12101e-192	0	CD74
	2.57041e-196	1.08978	0.353	0.14	1.12245e-191	0	CRISPLD2
	1.4367e-195	0.840395	0.335	0.125	6.27376e-191	0	NFIB
	2.32541e-195	0.586012	0.653	0.376	1.01546e-190	0	P4HB
	2.96486e-194	1.0913	0.288	0.102	1.29469e-189	0	MPZL1
	5.63803e-193	0.682825	0.63	0.364	2.46202e-188	0	EID1
	1.03101e-192	0.503672	0.784	0.475	4.5022e-188	0	CD44
	3.10984e-192	1.04858	0.266	0.088	1.358e-187	0	SNED1
	2.50888e-191	1.30855	0.271	0.092	1.09558e-186	0	PROS1
	5.1757e-191	1.31624	0.278	0.097	2.26012e-186	0	CTSF
	5.93172e-190	0.663532	0.694	0.431	2.59026e-185	0	ARL6IP5
	1.22224e-188	0.761606	0.594	0.338	5.33726e-184	0	NDFIP1
	2.65766e-188	1.27783	0.264	0.09	1.16055e-183	0	FKBP14
	4.69723e-188	1.02806	0.354	0.147	2.05119e-183	0	TWSG1
	7.16448e-186	1.01336	0.265	0.09	3.12859e-181	0	BMP1
	1.89356e-185	1.07231	0.468	0.246	8.2688e-181	0	GALNT1
	1.80682e-184	0.997476	0.411	0.193	7.89002e-180	0	CASC4
	2.12358e-184	-0.146492	0.718	0.436	9.27325e-180	0	PRG4
	3.50729e-184	1.12485	0.344	0.141	1.53156e-179	0	CAMK1D
	5.21496e-184	0.920946	0.418	0.196	2.27727e-179	0	SLC39A7
	8.13657e-184	1.14313	0.297	0.109	3.55308e-179	0	HSPB6
	1.15487e-183	0.993614	0.284	0.099	5.0431e-179	0	CAMK2N1
	2.95795e-181	1.20688	0.3	0.113	1.29168e-176	0	MATN2
	3.42566e-181	0.649501	0.309	0.114	1.49592e-176	0	CDON
	4.38044e-180	0.84129	0.255	0.085	1.91285e-175	0	TEAD1
	6.22259e-180	0.795891	0.348	0.139	2.71728e-175	0	TMEM45A
	7.60485e-180	0.497219	0.807	0.518	3.32088e-175	0	HSP90B1
	3.17551e-179	1.30472	0.274	0.1	1.38668e-174	0	FAM20C
	8.30891e-179	0.606422	0.553	0.305	3.62833e-174	0	RPS27L
	1.20722e-177	0.968823	0.272	0.096	5.27171e-173	0	JAM3
	5.82938e-176	0.17546	0.276	0.096	2.54557e-171	0	MEG3
	5.35656e-175	0.911604	0.29	0.107	2.3391e-170	0	OSMR
	1.26726e-174	0.632561	0.388	0.164	5.53389e-170	0	TPPP3
	8.42067e-173	1.00035	0.388	0.178	3.67714e-168	0	TXNDC15
	1.93043e-172	1.10279	0.319	0.132	8.42982e-168	0	REEP3
	8.04591e-170	0.535293	0.575	0.32	3.51349e-165	0	C12orf57
	1.09923e-169	0.425587	0.609	0.342	4.80013e-165	0	TUBB
	2.85778e-169	0.887335	0.324	0.129	1.24794e-164	0	CDH13
	2.19137e-168	0.97859	0.336	0.143	9.56926e-164	0	RCN1
	7.46657e-168	-6.59215	0.053	0.264	3.2605e-163	0	S100A8
	3.16591e-167	-3.93557	0.042	0.251	1.38249e-162	0	ITGB2
	1.14178e-165	0.803711	0.306	0.121	4.98592e-161	0	AUTS2
	8.18071e-165	0.97066	0.313	0.126	3.57235e-160	0	CAVIN3
	6.95087e-164	0.546474	0.555	0.296	3.0353e-159	0	CLIC4
	1.25078e-163	0.708512	0.347	0.149	5.46193e-159	0	ZFHX3
	2.75437e-163	0.361415	0.996	0.97	1.20278e-158	0	MT.ND2
	7.85999e-163	0.747127	0.286	0.11	3.4323e-158	0	PKD1
	3.38219e-162	0.843655	0.421	0.207	1.47693e-157	0	AIDA
	4.07076e-162	0.982924	0.32	0.134	1.77762e-157	0	SETD7
	4.15408e-159	0.580471	0.314	0.124	1.814e-154	0	MAP1B
	7.49336e-159	0.898429	0.299	0.117	3.2722e-154	0	C12orf75
	4.18497e-158	0.970502	0.38	0.182	1.82749e-153	0	SLC44A1
	7.83614e-158	0.420333	0.422	0.199	3.42189e-153	0	FERMT2
	1.75119e-157	0.475226	0.784	0.514	7.64708e-153	0	CALR
	6.50908e-157	0.502352	0.423	0.202	2.84238e-152	0	IL1R1
	1.7574e-156	0.851741	0.381	0.179	7.67422e-152	0	ARL1
	2.88346e-156	-5.73062	0.069	0.272	1.25915e-151	0	LYZ
	1.14416e-155	-0.961852	0.957	0.871	4.99632e-151	0	B2M
	4.07219e-155	0.96288	0.351	0.16	1.77824e-150	0	PGRMC2
	7.88016e-154	0.49243	0.419	0.199	3.44111e-149	0	ARL4C
	1.27539e-153	0.569302	0.633	0.389	5.56936e-149	0	SEPTIN2
	1.40766e-153	0.955681	0.29	0.116	6.14697e-149	0	HOXC10
	8.55464e-153	1.02018	0.251	0.093	3.73564e-148	0	SLC39A13
	2.39998e-151	0.499523	0.522	0.281	1.04802e-146	0	CDK2AP1
	7.00066e-151	0.577774	0.469	0.251	3.05705e-146	0	RUNX1
	3.45059e-150	0.993826	0.28	0.114	1.5068e-145	0	SESTD1
	1.3531e-148	0.704466	0.39	0.186	5.90872e-144	0	BEX3
	3.30356e-148	0.534273	0.551	0.314	1.4426e-143	0	LMO4
	4.92581e-148	0.884173	0.289	0.119	2.151e-143	0	CDC42BPA
	6.08929e-148	0.653048	0.251	0.092	2.65907e-143	0	ADAMTS5
	1.32043e-147	0.439247	0.374	0.17	5.76608e-143	0	S100A13
	1.39794e-147	0.718022	0.435	0.225	6.10453e-143	0	TMEM43
	1.46407e-147	0.445019	0.821	0.581	6.39331e-143	0	SERF2
	8.13739e-147	0.318503	0.746	0.46	3.55344e-142	0	IFITM3
	1.00088e-146	-3.49599	0.084	0.286	4.37066e-142	0	SMAP2
	1.34803e-146	0.324519	0.835	0.547	5.88659e-142	0	ZFP36L1
	2.25165e-146	1.25587	0.339	0.158	9.83248e-142	0	SLC40A1
	3.05638e-144	0.522445	0.637	0.407	1.33466e-139	0	NORAD
	7.85419e-144	0.939154	0.251	0.097	3.42977e-139	0	NBPF1
	1.03035e-143	0.632148	0.549	0.323	4.49935e-139	0	DAD1
	1.74063e-143	0.721399	0.479	0.266	7.60097e-139	0	NUCB1
	3.11699e-143	-3.80608	0.062	0.255	1.36113e-138	0	HLA.C
	4.89168e-143	0.502331	0.778	0.529	2.1361e-138	0	HSPA5
	8.37459e-143	0.678925	0.528	0.304	3.65702e-138	0	TMED9
	2.58767e-141	0.654196	0.342	0.153	1.12998e-136	0	TGFBR3
	9.60416e-141	0.477035	0.378	0.179	4.19394e-136	0	LPP
	1.9019e-140	1.09268	0.379	0.191	8.30521e-136	0	METTL7A
	5.91878e-140	0.392189	0.463	0.248	2.58461e-135	0	FNDC3B
	2.7644e-139	-4.31552	0.077	0.265	1.20716e-134	0	CTSS
	9.11648e-139	0.787257	0.294	0.125	3.98098e-134	0	PDLIM3
	1.11635e-138	0.655313	0.437	0.23	4.8749e-134	0	CAPN2
	1.33943e-138	0.605154	0.298	0.124	5.84903e-134	0	S100A16
	3.30297e-138	0.840005	0.36	0.176	1.44234e-133	0	DDAH2
	3.78091e-138	0.593414	0.54	0.322	1.65105e-133	0	TMED2
	1.05294e-137	0.281024	0.488	0.252	4.59798e-133	0	CKAP4
	3.1381e-137	0.408417	0.431	0.215	1.37035e-132	0	BCAT1
	3.57612e-137	0.652355	0.283	0.116	1.56162e-132	0	NRP1
	6.16972e-137	0.729187	0.284	0.118	2.69419e-132	0	SULF2
	1.0741e-136	0.845504	0.349	0.166	4.69038e-132	0	CXXC5
	1.31101e-136	0.69698	0.487	0.277	5.72492e-132	0	LEPROT
	9.96988e-136	0.730751	0.318	0.145	4.35365e-131	0	SEC24D
	3.63646e-135	0.774069	0.253	0.099	1.58797e-130	0	FZD8
	6.74044e-135	0.733512	0.384	0.193	2.94342e-130	0	PLD3
	9.16895e-135	0.396496	0.351	0.16	4.0039e-130	0	WWTR1
	2.33254e-134	0.726208	0.439	0.241	1.01858e-129	0	DYNC1I2
	7.00198e-134	0.680989	0.273	0.112	3.05763e-129	0	AXL
	9.53325e-134	0.657046	0.315	0.139	4.16298e-129	0	RND3
	1.94806e-132	0.500995	0.989	0.957	8.50679e-128	0	MT.RNR1
	3.23384e-132	0.706276	0.373	0.185	1.41215e-127	0	MAGED2
	3.43356e-132	0.811203	0.312	0.144	1.49937e-127	0	GOLGA2
	4.31219e-132	0.630218	0.284	0.123	1.88305e-127	0	PDE4DIP
	8.54245e-132	0.92601	0.332	0.159	3.73032e-127	0	TMED3
	2.81253e-131	0.746185	0.268	0.11	1.22817e-126	0	VASN
	7.11779e-131	0.340904	0.477	0.251	3.1082e-126	0	VKORC1
	4.13497e-130	0.931793	0.335	0.163	1.80566e-125	0	ANXA4
	3.78378e-129	0.87438	0.354	0.176	1.6523e-124	0	PDIA4
	6.75694e-129	0.537201	0.355	0.174	2.95062e-124	0	GOLGA3
	9.23107e-128	0.30763	0.489	0.262	4.03102e-123	0	PMEPA1
	1.77477e-127	0.621694	0.284	0.122	7.75008e-123	0	ZNF503
	1.50535e-126	0.482278	0.736	0.506	6.57358e-122	0	CAPZB
	1.6079e-126	-2.83477	0.098	0.283	7.02136e-122	0	VASP
	1.69097e-126	0.659601	0.282	0.122	7.38414e-122	0	CAMK2D
	3.88134e-126	0.421864	0.253	0.101	1.69491e-121	0	RAI14
	1.02437e-125	0.665897	0.425	0.229	4.47323e-121	0	SH3BP5
	2.72222e-125	0.825339	0.328	0.158	1.18874e-120	0	TCEAL4
	2.79662e-125	0.373478	0.678	0.444	1.22123e-120	0	ARF4
	9.80047e-125	0.515743	0.43	0.228	4.27967e-120	0	SMIM14
	8.83456e-123	0.809088	0.3	0.136	3.85788e-118	0	SORBS3
	1.32041e-122	1.06163	0.287	0.132	5.76598e-118	0	C5orf15
	2.68874e-122	0.553933	0.558	0.344	1.17412e-117	0	LAMP2
	2.78983e-122	0.517272	0.419	0.22	1.21826e-117	0	KCTD12
	1.02244e-121	0.172608	0.395	0.198	4.4648e-117	0	THBS1
	1.41109e-121	0.412498	0.492	0.278	6.16195e-117	0	SELENOW
	2.48252e-121	-0.593665	0.981	0.921	1.08407e-116	0	TPT1
	4.89048e-121	0.394724	0.398	0.203	2.13557e-116	0	CTSZ
	2.00316e-120	0.51416	0.323	0.154	8.74741e-116	0	NFIA
	4.57868e-120	0.443952	0.62	0.396	1.99942e-115	0	TMEM59
	5.97403e-120	0.819131	0.3	0.141	2.60874e-115	0	MCRIP1
	8.11951e-120	0.543619	0.28	0.123	3.54563e-115	0	GASK1B
	1.57671e-119	0.745594	0.321	0.155	6.88517e-115	0	VGLL4
	2.68879e-119	0.174459	0.76	0.462	1.17414e-114	0	DSTN
	3.6602e-119	0.385248	0.657	0.409	1.59834e-114	0	APLP2
	4.64955e-119	0.817593	0.315	0.153	2.03037e-114	0	ARMCX3
	1.84774e-118	0.567746	0.293	0.132	8.0687e-114	0	NRP2
	2.22104e-118	0.989655	0.297	0.139	9.69883e-114	0	ANTXR2
	3.97801e-118	0.598231	0.461	0.267	1.73712e-113	0	SURF4
	4.86853e-118	0.591131	0.469	0.273	2.12599e-113	0	VCL
	3.89145e-117	0.437517	0.437	0.237	1.69932e-112	0	TUBB2A
	3.92342e-117	-0.799624	0.863	0.791	1.71328e-112	0	EIF1
	7.70511e-117	0.733733	0.353	0.179	3.36467e-112	0	H1F0
	2.11118e-116	-2.31518	0.189	0.369	9.2191e-112	0	PNP
	1.05484e-115	0.313388	0.995	0.958	4.60626e-111	0	MT.ATP6
	2.21824e-115	-2.24282	0.169	0.348	9.68662e-111	0	EFHD2
	2.34831e-114	0.8821	0.338	0.176	1.02546e-109	0	MT.TS1
	6.50845e-114	0.707471	0.421	0.238	2.84211e-109	0	SDF4
	1.27534e-113	0.223323	0.386	0.192	5.56917e-109	0	GEM
	1.99405e-113	0.282976	0.549	0.324	8.7076e-109	0	IL6ST
	4.30725e-113	-1.69265	0.582	0.628	1.88089e-108	0	HLA.E
	1.96596e-112	0.21774	0.692	0.432	8.58494e-108	0	LGALS3
	3.29666e-112	0.473758	0.427	0.23	1.43958e-107	0	CD151
	3.6509e-112	0.348943	0.764	0.539	1.59427e-107	0	MORF4L1
	4.11714e-112	0.980658	0.259	0.116	1.79787e-107	0	WASL
	7.77185e-112	-2.47852	0.098	0.271	3.39381e-107	0	HLA.F
	1.81976e-111	0.298046	0.802	0.563	7.94653e-107	0	JUN
	2.1295e-111	0.48117	0.593	0.383	9.29912e-107	0	TRAM1
	2.2339e-111	-0.444862	0.81	0.482	9.755e-107	0	PRELP
	2.39289e-111	0.369534	0.29	0.133	1.04493e-106	0	MAGI2.AS3
	2.10175e-110	0.162988	0.397	0.199	9.17791e-106	0	ADAMTS1
	7.51841e-110	0.499489	0.288	0.133	3.28314e-105	0	DLC1
	1.47945e-109	0.482265	0.44	0.247	6.46048e-105	0	IFI6
	4.76396e-109	0.919133	0.256	0.116	2.08033e-104	0	IFI27L2
	8.5773e-109	0.912054	0.26	0.118	3.74554e-104	0	ADAM9
	1.35154e-108	0.276238	0.423	0.234	5.9019e-104	0	TENT5A
	2.29105e-108	0.761638	0.439	0.26	1.00045e-103	0	RBPJ
	3.5634e-108	0.319277	0.538	0.319	1.55606e-103	0	SOCS3
	4.2304e-108	-2.53194	0.107	0.275	1.84733e-103	0	GRK2
	4.75759e-108	0.231763	0.884	0.661	2.07755e-103	0	ITM2B
	7.41305e-108	0.551773	0.27	0.125	3.23713e-103	0	ARHGAP21
	9.67092e-108	0.675142	0.278	0.129	4.2231e-103	0	DSE
	1.08582e-107	0.42062	0.4	0.222	4.74158e-103	0	KDSR
	3.29394e-107	0.3329	0.903	0.699	1.4384e-102	0	GNAS
	4.05426e-107	0.58045	0.324	0.159	1.77042e-102	0	RHOC
	5.97239e-107	0.532293	0.507	0.317	2.60802e-102	0	SSR2
	1.25024e-106	0.68119	0.332	0.172	5.45955e-102	0	GINM1
	2.6321e-105	0.60906	0.374	0.202	1.14939e-100	0	LY6E
	6.47569e-105	0.424953	0.602	0.396	2.8278e-100	0	OS9
	9.27051e-105	0.282887	0.414	0.229	4.04825e-100	0	ATN1
	2.05591e-104	0.510347	0.544	0.348	8.97775e-100	0	RAB2A
	2.47851e-104	-0.124979	0.533	0.313	1.08231e-99	0	XIST
	4.85914e-104	0.435866	0.285	0.135	2.12189e-99	0	TCF7L2
	4.94843e-104	0.77214	0.289	0.14	2.16088e-99	0	AKT3
	6.99723e-104	0.341992	0.476	0.283	3.05555e-99	0	FOXP1
	9.47431e-104	0.815591	0.284	0.139	4.13724e-99	0	ANO6
	2.40562e-103	0.566994	0.279	0.132	1.05049e-98	0	CREB5
	3.3713e-103	0.269075	0.517	0.302	1.47218e-98	0	PEA15
	2.45545e-102	0.80409	0.305	0.155	1.07224e-97	0	PGRMC1
	3.03944e-102	-0.276132	0.559	0.303	1.32726e-97	0	SOD3
	4.83643e-102	0.386935	0.482	0.289	2.11197e-97	0	MAP4K4
	7.81069e-102	0.42717	0.355	0.186	3.41077e-97	0	FOXC1
	1.1285e-101	0.853044	0.257	0.119	4.92794e-97	0	H6PD
	2.07478e-101	0.348828	0.84	0.615	9.06013e-97	0	MT.ATP8
	3.7608e-101	0.660963	0.404	0.233	1.64227e-96	0	GANAB
	1.04522e-100	0.249442	0.626	0.413	4.56427e-96	0	TMEM258
	1.57626e-100	0.505284	0.334	0.172	6.88321e-96	0	OPTN
	1.84478e-100	0.727789	0.276	0.133	8.05581e-96	0	SMAD5
	5.68285e-100	0.533576	0.261	0.119	2.48159e-95	0	NUPR1
	3.8578e-99	0.610203	0.405	0.238	1.68462e-94	0	MT.ND6
	7.35209e-99	0.64193	0.419	0.249	3.21051e-94	0	TMEM230
	1.38199e-98	-2.10845	0.398	0.522	6.03489e-94	0	SAT1
	2.30452e-98	0.566912	0.396	0.225	1.00634e-93	0	HEXB
	5.8733e-97	0.58524	0.27	0.13	2.56475e-92	0	ASAP2
	8.39595e-97	0.604615	0.341	0.18	3.66634e-92	0	HES1
	8.94574e-97	0.709694	0.321	0.169	3.90643e-92	0	ERLEC1
	1.23709e-96	0.643811	0.357	0.197	5.40212e-92	0	ARL2BP
	3.74469e-96	0.282145	0.294	0.142	1.63523e-91	0	MAF
	4.53966e-96	0.503994	0.423	0.25	1.98238e-91	0	OSTC
	1.17566e-95	0.889427	0.251	0.118	5.13388e-91	0	APPL2
	1.99879e-95	0.271291	0.48	0.286	8.72831e-91	0	SPTBN1
	2.60301e-95	0.412359	0.578	0.375	1.13668e-90	0	TMED10
	5.10879e-95	-2.37106	0.162	0.322	2.23091e-90	0	KDM6B
	1.05564e-94	0.410935	0.307	0.153	4.60977e-90	0	SELENOM
	1.4616e-94	0.397919	0.29	0.142	6.38253e-90	0	NCKAP1
	6.93437e-94	0.582086	0.296	0.147	3.0281e-89	0	FXYD6
	1.76845e-93	0.312584	0.385	0.213	7.72247e-89	0	CCND2
	1.02413e-92	0.278736	0.262	0.123	4.47219e-88	0	SASH1
	3.4079e-92	0.674154	0.374	0.218	1.48816e-87	0	ZNF106
	4.76619e-92	0.649008	0.335	0.185	2.0813e-87	0	PTPRA
	1.02486e-91	0.285216	0.994	0.964	4.47534e-87	0	MT.CYB
	1.30015e-91	0.694097	0.274	0.136	5.67751e-87	0	SLC39A6
	2.36653e-91	0.562901	0.432	0.266	1.03341e-86	0	SEC63
	3.34207e-91	0.633646	0.348	0.196	1.45942e-86	0	TSPAN3
	3.35377e-91	-0.480686	0.99	0.959	1.46452e-86	0	MT.CO3
	5.64637e-91	0.796527	0.272	0.137	2.46566e-86	0	HEXA
	7.86988e-91	0.679169	0.29	0.151	3.43662e-86	0	NOTCH2
	2.06523e-90	0.722489	0.253	0.122	9.01844e-86	0	LHFPL2
	3.95993e-90	0.452355	0.421	0.248	1.72922e-85	0	FCGRT
	5.61193e-90	0.583271	0.328	0.176	2.45062e-85	0	IL13RA1
	3.36138e-89	0.527162	0.487	0.312	1.46785e-84	0	TM9SF3
	1.30445e-88	0.357677	0.299	0.151	5.69629e-84	0	ARID5B
	4.60703e-88	0.749855	0.276	0.142	2.0118e-83	0	MBTPS1
	1.05663e-87	0.484173	0.361	0.201	4.61408e-83	0	ADM
	1.34668e-87	0.571803	0.327	0.178	5.88069e-83	0	SLC16A1
	2.43332e-87	0.442945	0.47	0.289	1.06258e-82	0	PDIA6
	6.88621e-87	0.308803	0.63	0.441	3.00707e-82	0	CIRBP
	2.00678e-86	0.444325	0.371	0.215	8.76322e-82	0	TFG
	3.20897e-86	0.443977	0.397	0.233	1.40129e-81	0	ATP2B4
	1.01266e-85	0.482162	0.443	0.276	4.42207e-81	0	CTDSP2
	1.1963e-85	-1.75484	0.255	0.406	5.22401e-81	0	BTG2
	2.11963e-85	0.260261	0.994	0.952	9.25601e-81	0	MT.ND1
	3.80407e-84	0.235222	0.679	0.478	1.66116e-79	0	OST4
	1.11128e-83	0.184298	0.909	0.692	4.85274e-79	0	S100A6
	1.37514e-83	0.441764	0.282	0.144	6.00497e-79	0	ITM2C
	6.37702e-83	0.962033	0.256	0.132	2.78472e-78	0	AIG1
	9.17519e-82	0.454121	0.494	0.324	4.00662e-77	0	SSR1
	1.03602e-81	0.424832	0.327	0.181	4.52408e-77	0	BMPR2
	1.80558e-81	-1.80131	0.218	0.363	7.8846e-77	0	CDC42SE1
	2.23842e-81	0.950163	0.264	0.14	9.77475e-77	0	ADH5
	2.32861e-81	0.285257	0.44	0.268	1.01686e-76	0	OAT
	6.65792e-81	0.65366	0.288	0.155	2.90738e-76	0	PPP1R14B
	2.39775e-80	0.31669	0.494	0.323	1.04705e-75	0	RBMS1
	3.25109e-80	0.399852	0.444	0.279	1.41969e-75	0	KLF10
	3.26789e-80	0.221953	0.531	0.34	1.42702e-75	0	NPC2
	4.30594e-80	0.594936	0.337	0.195	1.88032e-75	0	IMPAD1
	5.4426e-80	0.503945	0.483	0.313	2.37667e-75	0	ATP6AP2
	6.38953e-80	-2.19441	0.112	0.255	2.79018e-75	0	VSIR
	8.64595e-80	0.161024	0.326	0.177	3.77551e-75	0	ARHGEF12
	6.57836e-79	0.486767	0.421	0.263	2.87264e-74	0	AP3S1
	9.69819e-79	0.447822	0.294	0.158	4.235e-74	0	CLSTN1
	2.35337e-78	0.16266	0.39	0.234	1.02767e-73	0	DYNC1LI2
	3.97735e-78	0.276159	0.467	0.292	1.73683e-73	0	PRNP
	7.59646e-78	0.289962	0.41	0.251	3.31722e-73	0	GOLGA4
	1.31165e-77	0.779126	0.261	0.136	5.72771e-73	0	COPS7A
	8.05475e-77	0.761451	0.274	0.148	3.51735e-72	0	SPIN1
	1.59021e-76	0.276338	0.518	0.338	6.94413e-72	0	UQCRQ
	2.25078e-76	0.4472	0.42	0.266	9.82871e-72	0	ESYT2
	5.38321e-76	0.28793	0.898	0.751	2.35074e-71	0	FOS
	1.54266e-75	-1.72939	0.341	0.447	6.73647e-71	0	MTCO1P12
	1.61126e-75	0.589021	0.305	0.172	7.03603e-71	0	PSMB5
	2.85151e-75	0.513242	0.345	0.203	1.2452e-70	0	PIK3R1
	7.35267e-75	0.254801	0.299	0.162	3.21076e-70	0	TMEM263
	9.07274e-75	0.539746	0.38	0.235	3.96188e-70	0	TMEM248
	2.15315e-74	-0.212827	0.448	0.255	9.40236e-70	0	CRTAC1
	3.37225e-74	0.369763	0.406	0.254	1.47259e-69	0	SAR1A
	3.76377e-74	0.677073	0.289	0.162	1.64356e-69	0	PIGT
	4.70747e-74	0.197932	0.489	0.313	2.05566e-69	0	IFI16
	5.25765e-74	0.450927	0.32	0.183	2.29591e-69	0	CREB3L2
	8.08068e-74	0.433347	0.263	0.139	3.52867e-69	0	HIVEP2
	9.57728e-74	0.616877	0.368	0.228	4.18221e-69	0	GPX4
	2.04611e-73	0.525744	0.283	0.155	8.93497e-69	0	MAN2A1
	2.08984e-73	0.387539	0.45	0.293	9.12591e-69	0	SELENOF
	7.53092e-73	0.401343	0.447	0.291	3.2886e-68	0	AP2M1
	1.1316e-72	0.415749	0.444	0.285	4.94145e-68	0	TMBIM1
	1.36561e-72	0.519289	0.406	0.255	5.96336e-68	0	ABHD2
	3.04017e-72	0.35076	0.517	0.347	1.32758e-67	0	SSR3
	4.72874e-72	0.100555	0.407	0.242	2.06495e-67	0	ELK3
	7.41191e-72	0.470966	0.254	0.134	3.23663e-67	0	MAP4K5
	2.22153e-71	0.494982	0.262	0.14	9.70097e-67	0	SHC1
	8.37586e-71	0.393877	0.345	0.206	3.65757e-66	0	TBL1XR1
	1.42015e-70	0.493357	0.353	0.212	6.20151e-66	0	PLIN3
	1.60192e-70	0.241416	0.258	0.134	6.99528e-66	0	ZEB1
	1.90914e-70	0.676772	0.307	0.18	8.33683e-66	0	GALNT2
	1.91322e-70	0.738851	0.299	0.173	8.35467e-66	0	SUMF2
	1.05088e-69	0.717811	0.258	0.14	4.58899e-65	0	SRPRB
	1.30904e-69	-1.82415	0.224	0.355	5.71631e-65	0	LITAF
	1.66027e-69	0.436501	0.271	0.148	7.25005e-65	0	REV3L
	3.32578e-69	0.369154	0.402	0.255	1.4523e-64	0	MAPRE2
	4.32214e-69	0.40047	0.434	0.283	1.88739e-64	0	TMEM30A
	6.41436e-69	-1.22279	0.516	0.582	2.80102e-64	0	BTG1
	7.37952e-69	0.306826	0.376	0.227	3.22249e-64	0	RHOQ
	9.86812e-69	-0.824463	0.77	0.745	4.30921e-64	0	DDX5
	1.24298e-68	0.259077	0.3	0.171	5.42784e-64	0	TNRC6A
	1.29437e-68	0.270715	0.448	0.29	5.65226e-64	0	NPTN
	1.46194e-68	-2.17939	0.139	0.264	6.38399e-64	0	COTL1
	2.36075e-68	0.216735	0.781	0.561	1.03089e-63	0	EEF2
	3.19827e-68	0.332442	0.266	0.143	1.39662e-63	0	NET1
	6.67345e-68	0.30454	0.538	0.373	2.91416e-63	0	SEC62
	7.0591e-68	-1.87176	0.147	0.278	3.08257e-63	0	RHOG
	9.05849e-68	-0.103742	0.506	0.317	3.95566e-63	0	GPX3
	3.7226e-67	0.323763	0.378	0.236	1.62558e-62	0	ATRAID
	3.96722e-67	0.359621	0.334	0.199	1.7324e-62	0	HOOK3
	1.04605e-66	0.211661	0.286	0.158	4.56791e-62	0	PXDC1
	1.08421e-66	0.449303	0.275	0.152	4.73455e-62	0	REXO2
	1.44247e-66	0.500163	0.347	0.213	6.29899e-62	0	GLUD1
	2.1735e-66	0.681176	0.256	0.141	9.49126e-62	0	PCYOX1
	2.57234e-66	0.217736	0.968	0.814	1.12329e-61	0	ACTG1
	5.92851e-66	0.207016	0.352	0.212	2.58886e-61	0	ROCK2
	6.40019e-66	0.164592	0.633	0.452	2.79484e-61	0	COX6C
	4.7515e-65	0.276556	0.543	0.349	2.07488e-60	0	NDUFA4L2
	6.96789e-65	0.545953	0.313	0.186	3.04274e-60	0	MYDGF
	9.61233e-65	0.484304	0.289	0.166	4.19751e-60	0	ACBD3
	1.06127e-64	0.347915	0.301	0.174	4.63434e-60	0	NIBAN2
	3.33413e-64	-2.1964	0.165	0.286	1.45595e-59	0	TKT
	3.91503e-64	0.563386	0.26	0.145	1.70962e-59	0	C6orf89
	4.48049e-64	0.152159	0.651	0.469	1.95654e-59	0	RTN4
	5.98204e-64	0.419915	0.268	0.151	2.61224e-59	0	GFPT1
	1.27201e-63	0.582591	0.264	0.149	5.55462e-59	0	CBX6
	1.68034e-63	0.475351	0.339	0.209	7.33769e-59	0	FOXN3
	4.0203e-63	0.621855	0.269	0.154	1.75558e-58	0	EI24
	6.86558e-63	0.47918	0.317	0.19	2.99806e-58	0	RDH11
	1.14258e-62	0.196171	0.345	0.205	4.98943e-58	0	PHLDA1
	2.41798e-62	0.455297	0.417	0.278	1.05588e-57	0	SPCS2
	3.65185e-62	0.39174	0.319	0.192	1.59469e-57	0	COLGALT1
	5.43413e-62	0.235873	0.811	0.616	2.37298e-57	0	CCNI
	5.6243e-62	0.312527	0.347	0.214	2.45602e-57	0	SPPL2A
	1.66792e-61	0.312346	0.483	0.326	7.28349e-57	0	BSG
	2.13731e-61	0.423735	0.347	0.218	9.33319e-57	0	YIPF3
	3.73764e-61	0.273228	0.53	0.369	1.63215e-56	0	SERINC1
	8.92152e-61	-0.385132	0.274	0.146	3.89585e-56	0	COL18A1
	1.46511e-60	-1.70927	0.366	0.46	6.39783e-56	0	CD55
	2.59587e-60	0.228585	0.281	0.159	1.13357e-55	0	EPS8
	3.35593e-60	0.747939	0.271	0.159	1.46547e-55	0	TMED7
	5.80536e-60	0.384165	0.294	0.175	2.53509e-55	0	HGSNAT
	8.20524e-60	-0.241651	0.424	0.273	3.58306e-55	0	KRT10
	1.76492e-59	0.34443	0.276	0.16	7.70705e-55	0	MAP3K20
	3.62341e-59	0.241943	0.663	0.481	1.58227e-54	0	GADD45B
	5.26212e-59	0.510187	0.352	0.226	2.29786e-54	0	ESD
	2.04543e-58	0.323553	0.333	0.206	8.932e-54	0	CBX5
	3.71189e-58	0.444511	0.384	0.251	1.62091e-53	0	SUMO3
	5.42992e-58	0.289162	0.404	0.261	2.37114e-53	0	ADD3
	7.08139e-58	0.465086	0.321	0.201	3.0923e-53	0	DAP
	8.39686e-58	0.523616	0.346	0.221	3.66674e-53	0	GADD45A
	1.16821e-57	0.519973	0.296	0.179	5.10133e-53	0	FIS1
	1.74191e-57	0.252674	0.419	0.275	7.60659e-53	0	B4GALT1
	2.05203e-57	0.580053	0.268	0.158	8.96078e-53	0	DCTD
	3.76192e-57	-0.91874	0.508	0.31	1.64276e-52	0	CILP
	3.87626e-57	0.400473	0.35	0.222	1.69268e-52	0	SELENOS
	4.87352e-57	0.300366	0.362	0.233	2.12817e-52	0	USP22
	9.93755e-57	0.274111	0.376	0.237	4.33953e-52	0	LBH
	1.12979e-56	0.153577	0.383	0.239	4.93359e-52	0	NUCB2
	1.71545e-56	0.617188	0.268	0.16	7.49103e-52	0	KIAA0930
	7.86921e-56	0.41654	0.368	0.239	3.43633e-51	0	CHMP3
	1.66639e-55	0.21351	0.729	0.528	7.27678e-51	0	ENO1
	1.71916e-55	0.250469	0.327	0.201	7.50724e-51	0	RDX
	2.44694e-55	0.484587	0.267	0.157	1.06853e-50	0	PPP3CB
	1.17351e-54	0.135752	0.883	0.687	5.12449e-50	0	MYL6
	1.90543e-54	0.121201	0.557	0.387	8.32063e-50	0	PPDPF
	2.16862e-54	0.540651	0.253	0.147	9.46993e-50	0	RAB22A
	3.57434e-54	0.280627	0.315	0.196	1.56084e-49	0	NCOR2
	5.51385e-54	-1.72938	0.404	0.477	2.40779e-49	0	RGCC
	7.51321e-54	0.134207	0.554	0.381	3.28087e-49	0	GSTP1
	1.79896e-53	0.31043	0.309	0.186	7.85569e-49	0	ID1
	4.36273e-53	0.413737	0.38	0.25	1.90512e-48	0	COMT
	4.95291e-53	0.144818	0.659	0.475	2.16283e-48	0	TPI1
	4.96807e-53	-1.64364	0.148	0.264	2.16946e-48	0	MKNK2
	6.84649e-53	0.194514	0.472	0.328	2.98972e-48	0	NDUFB2
	1.59183e-52	0.468512	0.291	0.181	6.95121e-48	0	GPAA1
	1.98663e-52	-2.22262	0.222	0.321	8.67523e-48	0	HMGB2
	2.37837e-52	0.42758	0.284	0.173	1.03859e-47	0	UBE2Q2
	4.07802e-52	0.19663	0.362	0.236	1.78079e-47	0	CTNNA1
	1.17717e-51	-1.84505	0.178	0.285	5.14047e-47	0	STK17B
	1.3217e-51	0.10178	0.61	0.432	5.77161e-47	0	CAST
	1.5127e-51	0.438379	0.266	0.16	6.60565e-47	0	ZMYND11
	4.174e-51	0.248143	0.408	0.275	1.8227e-46	0	SMARCA2
	5.93217e-51	-2.4376	0.26	0.361	2.59046e-46	0	MT1X
	7.88051e-51	0.294588	0.464	0.328	3.44126e-46	0	CD47
	1.68112e-50	0.148845	0.56	0.408	7.34111e-46	0	SEPTIN7
	2.33956e-49	-0.459876	0.271	0.153	1.02164e-44	0	COL4A1
	2.78549e-49	-0.785916	0.895	0.819	1.21637e-44	0	HSP90AA1
	1.41658e-48	0.244738	0.386	0.262	6.18594e-44	0	ROMO1
	3.31605e-48	-0.794636	0.826	0.716	1.44805e-43	0	PABPC1
	4.45097e-48	0.22831	0.48	0.333	1.94365e-43	0	ATP5MC3
	5.1437e-48	-1.97832	0.151	0.257	2.24615e-43	0	SMCHD1
	6.4394e-48	0.265305	0.396	0.27	2.81196e-43	0	ATP5PF
	7.96325e-48	0.46275	0.283	0.178	3.47739e-43	0	ANAPC11
	2.05066e-47	0.347524	0.305	0.192	8.95482e-43	0	TMEM14C
	2.99179e-47	0.452466	0.269	0.167	1.30645e-42	0	DNAJC10
	3.1076e-47	0.318733	0.302	0.193	1.35703e-42	0	PPP2CB
	3.91301e-47	0.23932	0.356	0.237	1.70873e-42	0	COPS9
	4.68745e-47	0.60562	0.287	0.183	2.04692e-42	0	EMC10
	7.12845e-47	-1.69595	0.193	0.297	3.11285e-42	0	CFLAR
	1.07586e-46	0.507364	0.262	0.162	4.69805e-42	0	GORASP2
	1.37975e-46	0.36273	0.392	0.272	6.02509e-42	0	MRFAP1
	1.56752e-46	-1.37533	0.67	0.617	6.84507e-42	0	PFN1
	1.72394e-46	0.237459	0.258	0.15	7.5281e-42	0	CPE
	1.77947e-46	0.362401	0.308	0.199	7.77058e-42	0	ARCN1
	2.08116e-46	0.430841	0.269	0.169	9.08799e-42	0	COPG1
	2.08416e-46	0.267261	0.429	0.296	9.10112e-42	0	BANF1
	2.74034e-46	0.312893	0.311	0.2	1.19665e-41	0	RWDD1
	3.59426e-46	0.198063	0.994	0.967	1.56954e-41	0	MT.ND3
	3.9414e-46	-1.44667	0.175	0.281	1.72113e-41	0	BAZ1A
	5.37123e-46	0.209526	0.455	0.317	2.34551e-41	0	CLTC
	5.375e-46	-0.596939	0.894	0.76	2.34715e-41	0	PTMA
	9.24931e-46	0.170572	0.305	0.196	4.03899e-41	0	CHD9
	9.39091e-46	-1.50814	0.222	0.33	4.10082e-41	0	EZR
	2.9996e-45	0.142085	0.356	0.235	1.30987e-40	0	CCDC88A
	3.02311e-45	0.37326	0.328	0.217	1.32013e-40	0	CUTA
	4.11023e-45	-1.48914	0.242	0.344	1.79486e-40	0	PNPLA2
	4.21722e-45	0.206358	0.263	0.158	1.84157e-40	0	ADIRF
	6.24371e-45	-1.69745	0.161	0.264	2.7265e-40	0	MAP2K3
	1.06436e-44	0.394402	0.348	0.236	4.64784e-40	0	CTDNEP1
	1.33777e-44	0.435998	0.264	0.164	5.84177e-40	0	SEL1L
	2.00444e-44	-1.02025	0.602	0.628	8.753e-40	0	MCL1
	2.58248e-44	0.393749	0.263	0.165	1.12772e-39	0	USO1
	3.49028e-44	-0.27243	0.254	0.147	1.52414e-39	0	ID4
	4.046e-44	0.433691	0.284	0.182	1.76681e-39	0	CDIPT
	8.05817e-44	0.189925	0.483	0.35	3.51884e-39	0	C4orf3
	1.39449e-43	0.433555	0.289	0.187	6.08948e-39	0	SEC13
	1.56749e-43	0.237612	0.391	0.274	6.8449e-39	0	FGD5.AS1
	2.25095e-43	-0.512554	0.947	0.777	9.82946e-39	0	CLU
	2.72208e-43	0.34878	0.377	0.26	1.18868e-38	0	RPN1
	2.92215e-43	0.137498	0.483	0.342	1.27604e-38	0	PSMB1
	5.91796e-43	0.192497	0.276	0.174	2.58425e-38	0	ARHGAP5
	6.9112e-43	0.303749	0.358	0.244	3.01798e-38	0	STMP1
	9.879e-43	0.26634	0.43	0.308	4.31396e-38	0	RAB11B
	2.22153e-42	-1.45551	0.359	0.437	9.70096e-38	0	YPEL5
	2.22251e-42	0.289458	0.319	0.21	9.70527e-38	0	TNFRSF1A
	2.66626e-42	0.206862	0.517	0.374	1.1643e-37	0	GDI2
	5.99542e-42	-0.232569	0.48	0.312	2.61808e-37	0	TIMP3
	8.07432e-42	0.286732	0.36	0.247	3.52589e-37	0	TMCO1
	1.04777e-41	-1.25076	0.321	0.406	4.57541e-37	0	LRRFIP1
	3.44232e-41	0.205765	0.385	0.27	1.50319e-36	0	PJA2
	4.01168e-41	0.110382	0.613	0.456	1.75182e-36	0	SUMO2
	9.50728e-41	0.172417	0.45	0.324	4.15164e-36	0	ATP5PD
	1.60419e-40	0.352349	0.312	0.209	7.00516e-36	0	HSBP1
	2.14808e-40	0.298267	0.297	0.193	9.38022e-36	0	ANXA6
	2.28586e-40	0.3407	0.317	0.213	9.98189e-36	0	TMEM167A
	2.61523e-40	0.233351	0.319	0.215	1.14202e-35	0	CUX1
	3.21672e-40	-1.3162	0.347	0.427	1.40468e-35	0	TSC22D3
	5.11397e-40	0.18932	0.514	0.373	2.23317e-35	0	CAPNS1
	1.23698e-39	0.47553	0.294	0.197	5.40166e-35	0	APH1A
	1.5547e-39	0.269875	0.301	0.201	6.78906e-35	0	RER1
	1.83168e-39	-0.24559	0.457	0.321	7.99856e-35	0	MACF1
	5.71369e-39	-0.489962	0.958	0.829	2.49505e-34	0	RPS6
	6.70225e-39	0.368262	0.276	0.179	2.92674e-34	0	VOPP1
	6.7108e-39	0.150691	0.454	0.325	2.93047e-34	0	PGAM1
	1.06535e-38	-1.25202	0.196	0.292	4.65215e-34	0	PRR13
	1.08138e-38	0.224085	0.328	0.224	4.72215e-34	0	NUDT4
	1.08957e-38	0.179116	0.264	0.171	4.75795e-34	0	AKT2
	5.57877e-38	0.302227	0.34	0.237	2.43614e-33	0	PPP1CC
	5.61658e-38	0.455701	0.281	0.189	2.45265e-33	0	MAGT1
	5.80152e-38	0.218832	0.367	0.26	2.53341e-33	0	SEM1
	8.2394e-38	0.24582	0.265	0.171	3.59798e-33	0	PURA
	1.19405e-37	-1.30817	0.251	0.337	5.21417e-33	0	GRB2
	1.24797e-37	0.246456	0.261	0.169	5.44962e-33	0	ACSL3
	1.3636e-37	0.23903	0.352	0.246	5.95457e-33	0	BNIP3L
	1.39838e-37	-0.114438	0.624	0.452	6.10646e-33	0	RHOB
	1.77651e-37	0.207764	0.276	0.18	7.75768e-33	0	ZMIZ1
	2.02567e-37	0.147915	0.346	0.24	8.84569e-33	0	RAB6A
	2.71335e-37	0.411081	0.304	0.206	1.18487e-32	0	RSU1
	7.86423e-37	0.375698	0.263	0.172	3.43415e-32	0	EMC7
	8.7177e-37	-1.17785	0.48	0.527	3.80685e-32	0	NFKBIA
	1.32704e-36	0.211949	0.256	0.164	5.79492e-32	0	SNAI1
	1.40516e-36	0.232277	0.336	0.234	6.13606e-32	0	RNH1
	1.83914e-36	0.140547	0.439	0.318	8.03115e-32	0	TMEM50A
	2.37811e-36	-1.27653	0.272	0.364	1.03847e-31	0	MAT2A
	2.75344e-36	0.382526	0.282	0.189	1.20237e-31	0	RNF187
	2.98859e-36	0.115587	0.281	0.184	1.30506e-31	0	PLEC
	3.2095e-36	0.510591	0.282	0.191	1.40153e-31	0	SND1
	8.43398e-36	0.462113	0.251	0.164	3.68295e-31	0	MESD
	9.02992e-36	0.139851	0.428	0.308	3.94319e-31	0	REEP5
	9.2242e-36	0.394669	0.264	0.176	4.02802e-31	0	ILK
	1.25988e-35	0.275589	0.313	0.214	5.50164e-31	0	CAMLG
	1.46308e-35	0.147765	0.391	0.279	6.38896e-31	0	SH3GLB1
	2.13793e-35	-1.66267	0.186	0.268	9.33592e-31	0	CELF2
	2.85537e-35	0.340138	0.327	0.227	1.24688e-30	0	OIP5.AS1
	3.88429e-35	-2.5077	0.226	0.308	1.69619e-30	0	NAMPT
	4.08672e-35	0.221521	0.324	0.223	1.78459e-30	0	ISCU
	4.30471e-35	0.119642	0.297	0.201	1.87978e-30	0	DDB1
	5.03688e-35	0.211358	0.288	0.193	2.19951e-30	0	CHSY1
	7.2636e-35	-0.540603	0.381	0.246	3.17187e-30	0	SLC39A14
	1.41863e-34	-1.92419	0.234	0.309	6.19488e-30	0	SERPINB1
	2.29721e-34	0.176755	0.362	0.259	1.00315e-29	0	NR3C1
	4.13657e-34	0.336783	0.28	0.191	1.80636e-29	0	UBE2E1
	8.32249e-34	-0.147573	0.432	0.307	3.63427e-29	0	CTSD
	8.4739e-34	-1.06275	0.496	0.528	3.70038e-29	0	SFPQ
	8.65676e-34	0.287473	0.327	0.229	3.78023e-29	0	ERGIC3
	9.18556e-34	0.177203	0.293	0.199	4.01115e-29	0	TMEM173
	1.42126e-33	-0.194877	0.465	0.335	6.20635e-29	0	NDRG1
	2.39431e-33	0.195527	0.261	0.173	1.04555e-28	0	LRRFIP2
	2.67314e-33	0.15043	0.433	0.315	1.16731e-28	0	RPN2
	2.84103e-33	0.30611	0.284	0.195	1.24062e-28	0	EMC4
	2.9807e-33	0.36226	0.307	0.216	1.30161e-28	0	LMAN2
	3.54265e-33	-0.577269	0.871	0.752	1.547e-28	0	CFL1
	4.2223e-33	0.28268	0.31	0.218	1.84379e-28	0	COPB2
	7.13708e-33	0.308442	0.296	0.203	3.11662e-28	0	GLO1
	9.11926e-33	0.289416	0.35	0.253	3.9822e-28	0	SCP2
	1.09234e-32	-0.517901	0.297	0.189	4.77005e-28	0	CRYAB
	1.53013e-32	0.114057	0.342	0.24	6.68179e-28	0	RAB5B
	2.35961e-32	0.15448	0.358	0.256	1.03039e-27	0	ELOB
	4.68629e-32	-1.35208	0.231	0.311	2.04641e-27	0	ANP32A
	5.03325e-32	0.127003	0.306	0.208	2.19792e-27	0	JDP2
	6.77265e-32	0.283481	0.312	0.221	2.95748e-27	0	KIDINS220
	9.15369e-32	-1.55415	0.439	0.485	3.99724e-27	0	SOD2
	1.65079e-31	-0.133831	0.254	0.169	7.20867e-27	0	FNIP2
	1.83273e-31	-0.607308	0.796	0.695	8.00315e-27	0	OAZ1
	2.1924e-31	-0.900791	0.58	0.578	9.57378e-27	0	HLA.A
	6.38239e-31	-1.77627	0.209	0.289	2.78706e-26	0	SLC25A37
	9.65731e-31	0.311088	0.27	0.186	4.21715e-26	0	EPRS
	1.33698e-30	0.140713	0.465	0.349	5.83831e-26	0	TRMT112
	1.96189e-30	0.169169	0.326	0.231	8.56717e-26	0	TMEM219
	2.28363e-30	0.198136	0.34	0.244	9.97218e-26	0	STAU1
	2.56414e-30	-0.332711	0.56	0.401	1.11971e-25	0	YBX3
	4.38592e-30	0.273948	0.312	0.223	1.91524e-25	0	ZNHIT1
	5.57897e-30	-1.11463	0.756	0.657	2.43623e-25	0	H3F3A
	1.03342e-29	-1.46164	0.266	0.333	4.51272e-25	0	ZYX
	1.23208e-29	0.154288	0.449	0.339	5.38024e-25	0	TM9SF2
	1.51464e-29	0.162435	0.312	0.222	6.61411e-25	0	SERTAD2
	1.55307e-29	-0.907547	0.599	0.563	6.78195e-25	0	TPM3
	2.19653e-29	-1.48024	0.24	0.309	9.59179e-25	0	SLC2A3
	2.21106e-29	-1.79615	0.749	0.683	9.65524e-25	0	MT2A
	2.54081e-29	-0.333494	0.461	0.322	1.10952e-24	0	TSC22D1
	2.82674e-29	-0.531093	0.911	0.769	1.23438e-24	0	RPS28
	3.01335e-29	-1.29908	0.21	0.286	1.31587e-24	0	TALDO1
	3.27405e-29	-1.42758	0.179	0.26	1.42971e-24	0	SNHG1
	3.4306e-29	-0.210049	0.62	0.453	1.49807e-24	0	SOD1
	4.31854e-29	-0.144192	0.563	0.406	1.88582e-24	0	EMP3
	4.45397e-29	0.362499	0.312	0.224	1.94496e-24	0	COPZ1
	5.09097e-29	-0.740244	0.681	0.626	2.22312e-24	0	YWHAZ
	5.21147e-29	0.130269	0.28	0.193	2.27575e-24	0	MYLIP
	9.60022e-29	-0.110386	0.679	0.501	4.19222e-24	0	TMSB10
	1.09226e-28	-1.08382	0.236	0.317	4.76967e-24	0	DIAPH1
	1.80405e-28	0.177722	0.423	0.317	7.87794e-24	0	BRK1
	2.24525e-28	0.194005	0.309	0.219	9.80455e-24	0	RALBP1
	2.26606e-28	-0.555294	0.966	0.854	9.89543e-24	0	RPS29
	2.75235e-28	0.155597	0.333	0.239	1.2019e-23	0	SSB
	3.26763e-28	-0.737627	0.826	0.702	1.42691e-23	0	RPS3
	5.11422e-28	-1.41462	0.205	0.281	2.23328e-23	0	NR4A2
	5.28196e-28	-1.75806	0.178	0.253	2.30653e-23	0	RNF149
	1.50715e-27	-0.302942	0.549	0.396	6.58144e-23	0	KLF4
	1.66326e-27	0.12185	0.359	0.259	7.26312e-23	0	CALM3
	1.83159e-27	0.136445	0.463	0.354	7.99818e-23	0	EIF2S3
	1.98437e-27	-0.9052	0.479	0.515	8.66533e-23	0	UBE2D3
	2.54588e-27	0.214115	0.353	0.26	1.11174e-22	0	CTDSP1
	2.57281e-27	-0.26684	0.785	0.567	1.1235e-22	0	ANXA1
	3.18253e-27	0.144686	0.388	0.289	1.38975e-22	0	HADHA
	5.71866e-27	0.161872	0.378	0.283	2.49722e-22	0	CERS2
	8.32386e-27	-1.15663	0.243	0.317	3.63486e-22	0	CYCS
	9.44226e-27	-0.610236	0.926	0.796	4.12324e-22	0	RPS27
	1.60234e-26	0.157072	0.316	0.23	6.99709e-22	0	DNAJC3
	2.76398e-26	0.197606	0.255	0.179	1.20697e-21	0	FUNDC2
	3.973e-26	-2.17529	0.312	0.358	1.73493e-21	0	C11orf96
	4.35404e-26	-1.24929	0.444	0.475	1.90132e-21	0	HSPD1
	7.03985e-26	0.210239	0.258	0.181	3.07416e-21	0	ATP5MC1
	7.50442e-26	-0.140072	0.662	0.516	3.27703e-21	0	HNRNPDL
	1.00774e-25	-0.189891	0.369	0.267	4.40059e-21	0	UBE2H
	1.03493e-25	-0.121859	0.257	0.178	4.51932e-21	0	ANKRD10
	1.15759e-25	0.139235	0.34	0.251	5.05497e-21	0	SRP72
	1.43037e-25	0.259542	0.273	0.196	6.24615e-21	0	SNX5
	1.52676e-25	-1.10594	0.305	0.365	6.66707e-21	0	CAPZA1
	1.64605e-25	-1.16758	0.258	0.326	7.18795e-21	0	ETF1
	2.75883e-25	0.384827	0.26	0.185	1.20472e-20	0	RRAGA
	4.29983e-25	-1.02593	0.359	0.417	1.87765e-20	0	SARAF
	4.72354e-25	-0.927951	0.442	0.477	2.06268e-20	0	DAZAP2
	5.17007e-25	0.140519	0.26	0.182	2.25767e-20	0	ZDHHC20
	5.71632e-25	0.183953	0.282	0.203	2.4962e-20	0	HM13
	6.24133e-25	-0.303647	0.995	0.967	2.72546e-20	0	MT.CO1
	2.70756e-24	0.123217	0.277	0.199	1.18234e-19	0	TMEM87A
	3.19422e-24	-0.250881	0.313	0.221	1.39485e-19	0	SYNE1
	3.75648e-24	-0.173786	0.283	0.201	1.64038e-19	0	SETD5
	4.95427e-24	0.145557	0.398	0.307	2.16343e-19	0	PCNP
	4.97251e-24	-1.20069	0.271	0.341	2.1714e-19	0	WTAP
	6.86138e-24	-0.242974	0.67	0.517	2.99623e-19	0	RPS26
	8.49198e-24	-0.878372	0.264	0.339	3.70828e-19	0	FXYD5
	1.80574e-23	-0.918261	0.22	0.295	7.88529e-19	0	MAPRE1
	1.80911e-23	0.1574	0.259	0.186	7.90004e-19	0	EPS15
	2.35783e-23	0.107686	0.341	0.253	1.02962e-18	0	PHB2
	3.76756e-23	-0.727833	0.315	0.204	1.64522e-18	0	SPARCL1
	4.51276e-23	0.202318	0.314	0.236	1.97063e-18	0	ANXA7
	5.58126e-23	-0.197731	0.401	0.291	2.43723e-18	0	BAG3
	8.49816e-23	-1.09196	0.183	0.255	3.71098e-18	0	PDCD4
	1.00552e-22	0.192307	0.259	0.185	4.3909e-18	0	CAPN1
	1.19753e-22	0.128095	0.303	0.224	5.22938e-18	0	NRBP1
	1.53943e-22	0.276238	0.278	0.205	6.72237e-18	0	SYPL1
	1.61908e-22	0.167453	0.312	0.232	7.07018e-18	0	NEDD8
	1.67394e-22	-0.57431	0.29	0.202	7.30976e-18	0	ABL2
	1.83691e-22	0.151323	0.267	0.196	8.02141e-18	0	AHCYL1
	1.99936e-22	-1.08484	0.234	0.297	8.73079e-18	0	AC116533.1
	2.84675e-22	0.17258	0.268	0.196	1.24312e-17	0	CSRP1
	2.85873e-22	-0.105974	0.418	0.315	1.24835e-17	0	SBDS
	3.35069e-22	0.140209	0.296	0.218	1.46318e-17	0	VDAC1
	3.79352e-22	0.238026	0.277	0.203	1.65655e-17	0	SRI
	9.59595e-22	-0.987495	0.22	0.289	4.19036e-17	0	RAP1A
	9.84082e-22	0.168012	0.255	0.186	4.29729e-17	0	CAPRIN1
	9.97679e-22	-1.05357	0.536	0.548	4.35666e-17	0	HNRNPH1
	1.07072e-21	-0.398199	0.963	0.841	4.67561e-17	0	TMSB4X
	2.07528e-21	-0.257533	0.429	0.305	9.06232e-17	0	CRIP2
	3.23768e-21	0.190014	0.264	0.192	1.41383e-16	0	QSOX1
	3.25052e-21	-1.32711	0.38	0.262	1.41944e-16	0	SCRG1
	4.74888e-21	0.200386	0.332	0.253	2.07374e-16	0	ATP6AP1
	5.5143e-21	-0.126744	0.622	0.479	2.40798e-16	0	IQGAP1
	6.97321e-21	0.218089	0.263	0.191	3.04506e-16	0	GNS
	1.21209e-20	-0.681989	0.814	0.724	5.29294e-16	0	JUND
	4.0177e-20	-1.04731	0.205	0.27	1.75445e-15	0	AC005912.1
	5.9813e-20	-0.166961	0.365	0.272	2.61191e-15	0	WIPF1
	6.16493e-20	-1.47163	0.306	0.213	2.6921e-15	0	INHBA
	1.18536e-19	-0.985637	0.384	0.425	5.17623e-15	0	KLF2
	1.71797e-19	-0.144352	0.296	0.222	7.50203e-15	0	PRRC2B
	1.72493e-19	0.192142	0.251	0.184	7.53241e-15	0	HNRNPUL2
	2.97433e-19	-0.275722	0.307	0.217	1.29883e-14	0	COL15A1
	3.92772e-19	-0.258961	0.362	0.276	1.71516e-14	0	TCF25
	5.47058e-19	-0.689904	0.763	0.663	2.38889e-14	0	RPS25
	9.08388e-19	-1.00995	0.21	0.275	3.96675e-14	0	PRPF38B
	9.08454e-19	0.117665	0.263	0.196	3.96704e-14	0	POLR2G
	9.19288e-19	-0.316936	0.519	0.382	4.01435e-14	0	PRDX1
	1.21984e-18	0.112623	0.263	0.196	5.32679e-14	0	CCNY
	1.77638e-18	-0.154397	0.378	0.285	7.75711e-14	0	DUT
	1.85692e-18	-0.47625	0.261	0.184	8.10879e-14	0	FYN
	2.20214e-18	-0.5595	0.38	0.284	9.61633e-14	0	SPAG9
	2.34902e-18	-0.595761	0.794	0.697	1.02577e-13	0	HNRNPA2B1
	2.50113e-18	-0.949797	0.603	0.559	1.09219e-13	0	ARPC2
	3.00782e-18	-1.22034	0.284	0.335	1.31345e-13	0	SKIL
	3.34548e-18	-1.21896	0.191	0.252	1.46091e-13	0	CSNK1D
	3.43441e-18	-0.360728	0.94	0.796	1.49974e-13	0	RPLP1
	3.65566e-18	-0.142487	0.652	0.499	1.59635e-13	0	NCL
	3.89128e-18	-0.144638	0.572	0.451	1.69924e-13	0	HNRNPA3
	4.52088e-18	-0.582237	0.714	0.648	1.97418e-13	0	SH3BGRL3
	4.74936e-18	-0.989788	0.296	0.351	2.07395e-13	0	CHMP1B
	5.53592e-18	-0.899602	0.46	0.491	2.41743e-13	0	HSPH1
	5.57518e-18	0.132578	0.296	0.227	2.43457e-13	0	RAB11A
	1.23341e-17	-0.60652	0.849	0.719	5.38604e-13	0	RPS3A
	1.7872e-17	-1.09747	0.265	0.312	7.80435e-13	0	CMTM6
	2.14189e-17	-0.433699	0.927	0.796	9.35319e-13	0	RPL37
	2.62541e-17	-0.18202	0.508	0.389	1.14646e-12	0	BRI3
	4.20342e-17	-0.427478	0.927	0.79	1.83555e-12	0	RPL21
	4.7136e-17	-0.136095	0.416	0.319	2.05833e-12	0	GPI
	1.10272e-16	-0.863515	0.583	0.571	4.81536e-12	0	DDX3X
	1.15737e-16	-0.801104	0.246	0.306	5.05401e-12	0	SELENOT
	1.66151e-16	-0.37443	0.38	0.291	7.25546e-12	0	JMJD1C
	2.7446e-16	-0.112516	0.399	0.317	1.19851e-11	0	IER5
	3.33038e-16	-1.06983	0.229	0.281	1.45431e-11	0	ELF1
	3.91517e-16	-0.181181	0.316	0.235	1.70968e-11	0	CAPG
	4.46963e-16	-0.850371	0.262	0.322	1.9518e-11	0	AMD1
	6.58293e-16	-0.132308	0.414	0.323	2.87463e-11	0	YWHAG
	9.13537e-16	-0.275557	0.348	0.263	3.98923e-11	0	ZEB2
	1.6316e-15	-0.12582	0.466	0.366	7.12489e-11	0	CD164
	2.41932e-15	0.106203	0.305	0.24	1.05647e-10	0	RAD23B
	2.7384e-15	-1.46663	0.288	0.203	1.19581e-10	0	TNFAIP6
	3.47266e-15	0.134267	0.261	0.2	1.51644e-10	0	PSMF1
	3.60721e-15	-0.173432	0.313	0.243	1.5752e-10	0	PCM1
	4.52678e-15	-0.2522	0.311	0.244	1.97676e-10	0	ANAPC5
	4.68774e-15	-0.887621	0.556	0.548	2.04704e-10	0	RBM39
	6.11106e-15	-0.213518	0.436	0.344	2.66858e-10	0	TLE5
	6.60356e-15	-0.402596	0.979	0.88	2.88364e-10	0	RPL34
	7.19905e-15	-0.79149	0.5	0.508	3.14368e-10	0	PNRC1
	1.35674e-14	-0.101515	0.625	0.502	5.92463e-10	0	MYL12B
	3.07937e-14	-0.276805	0.541	0.427	1.3447e-09	0	TXN
	4.17555e-14	-1.02364	0.31	0.337	1.82338e-09	0	H2AFY
	4.48156e-14	-0.254373	0.35	0.268	1.95701e-09	0	GPX1
	4.65459e-14	-1.07386	0.693	0.549	2.03257e-09	0	IFITM2
	4.90133e-14	-0.170321	0.55	0.442	2.14031e-09	0	ID2
	5.56304e-14	-1.48133	0.487	0.363	2.42927e-09	0	MT1E
	6.04141e-14	-0.418239	0.48	0.375	2.63816e-09	0	AKAP13
	6.57583e-14	-1.0603	0.283	0.332	2.87153e-09	0	DNAJB6
	2.05134e-13	-0.237695	0.5	0.4	8.9578e-09	0	ACTN4
	2.68369e-13	-0.118798	0.49	0.398	1.17191e-08	0	MATR3
	3.17903e-13	-1.03675	0.202	0.254	1.38822e-08	0	CHD1
	3.33483e-13	-1.09729	0.226	0.273	1.45626e-08	0	TOP1
	3.53678e-13	-0.828564	0.438	0.444	1.54444e-08	0	ACTR3
	3.84586e-13	-0.107418	0.861	0.658	1.67941e-08	0	RPS5
	5.0882e-13	-0.320283	0.613	0.492	2.22192e-08	0	DUSP1
	6.04964e-13	-0.12565	0.705	0.564	2.64176e-08	0	HNRNPK
	6.87186e-13	-0.747013	0.973	0.855	3.0008e-08	0	ACTB
	6.93803e-13	-0.174142	0.285	0.223	3.0297e-08	0	TAOK1
	9.93364e-13	-0.439242	0.933	0.78	4.33782e-08	0	RPS13
	1.03734e-12	-0.53234	0.338	0.261	4.52984e-08	0	VEGFA
	1.11274e-12	-0.130292	0.375	0.305	4.85913e-08	0	MLF2
	1.16126e-12	-0.301847	0.417	0.325	5.07099e-08	0	FLNA
	1.29335e-12	0.121455	0.267	0.214	5.6478e-08	0	EIF2A
	1.35361e-12	-0.139341	0.296	0.236	5.91092e-08	0	SENP6
	1.38085e-12	-0.951038	0.373	0.411	6.02992e-08	0	CCNL1
	1.51014e-12	-0.130083	0.738	0.569	6.59446e-08	0	YBX1
	2.75391e-12	-1.0358	0.274	0.312	1.20258e-07	0	PPP1R18
	2.83046e-12	-0.21336	0.292	0.232	1.23601e-07	0	MED13L
	3.43212e-12	-0.206958	0.416	0.339	1.49874e-07	0	COX7A2
	3.56106e-12	-0.896746	0.216	0.262	1.55504e-07	0	ATP6V0D1
	3.89233e-12	-0.115188	0.534	0.439	1.6997e-07	0	NDUFA1
	4.13023e-12	-0.218152	0.442	0.363	1.80359e-07	0	HEXIM1
	4.16716e-12	-0.234926	0.392	0.317	1.81971e-07	0	NDUFB1
	6.68501e-12	-0.506551	0.299	0.236	2.91921e-07	0	CCNL2
	6.95713e-12	-0.262647	0.3	0.241	3.03804e-07	0	ZRANB2
	7.09313e-12	-0.745086	0.248	0.295	3.09743e-07	0	PPP2CA
	7.15435e-12	-0.873683	0.282	0.321	3.12416e-07	0	PTBP3
	7.62795e-12	-0.500108	0.307	0.241	3.33097e-07	0	AFF4
	8.6117e-12	-0.379437	0.94	0.798	3.76056e-07	0	RPL32
	9.0523e-12	-0.280392	0.279	0.219	3.95296e-07	0	GNL3
	9.38345e-12	-0.110312	0.361	0.295	4.09756e-07	0	PAFAH1B1
	9.81909e-12	-0.17677	0.379	0.31	4.2878e-07	0	UBXN4
	1.0441e-11	-0.479245	0.254	0.192	4.55939e-07	0	ERRFI1
	1.43378e-11	-0.213285	0.273	0.216	6.26102e-07	0	RERE
	1.91142e-11	-0.142808	0.277	0.22	8.3468e-07	0	BAZ1B
	4.12482e-11	-1.08165	0.404	0.409	1.80122e-06	0	CAP1
	4.47268e-11	-0.931289	0.256	0.297	1.95313e-06	0	MAPKAPK2
	4.79915e-11	-1.08424	0.295	0.332	2.09569e-06	0	ARGLU1
	4.984e-11	-0.264474	0.399	0.328	2.17641e-06	0	BCLAF1
	5.42062e-11	-0.131945	0.322	0.262	2.36708e-06	0	VCP
	6.07145e-11	-0.177428	0.25	0.197	2.65128e-06	0	PIM1
	6.17093e-11	-0.418698	0.413	0.338	2.69472e-06	0	GLS
	6.50062e-11	-0.521938	0.548	0.433	2.83869e-06	0	SQSTM1
	6.98615e-11	-0.763818	0.553	0.538	3.05071e-06	0	SRSF5
	1.03043e-10	-0.174463	0.45	0.372	4.49969e-06	0	UBL5
	1.19879e-10	-0.232091	0.774	0.614	5.23486e-06	0	RPL24
	1.40892e-10	-0.581414	0.618	0.588	6.15246e-06	0	DNAJA1
	1.48755e-10	-0.224622	0.351	0.29	6.49584e-06	0	UBA1
	1.69976e-10	-0.921066	0.213	0.258	7.4225e-06	0	PCF11
	1.78309e-10	-0.881931	0.276	0.312	7.78641e-06	0	PAK2
	2.22033e-10	-0.82496	0.485	0.479	9.69572e-06	0	SRSF2
	2.66186e-10	-0.136604	0.375	0.307	1.16238e-05	0	ERH
	2.70777e-10	-0.753573	0.403	0.412	1.18243e-05	0	ARPC3
	3.70028e-10	-1.0125	0.413	0.411	1.61584e-05	0	ARPC5
	3.73279e-10	-0.938586	0.316	0.242	1.63003e-05	0	SERPINE2
	4.39598e-10	-0.194414	0.633	0.502	1.91964e-05	0	RPL18A
	4.54491e-10	-0.57667	0.352	0.271	1.98467e-05	0	SERPINE1
	4.57412e-10	-0.77355	0.426	0.441	1.99743e-05	0	SF1
	6.07921e-10	-0.143024	0.429	0.353	2.65467e-05	0	EIF4H
	6.51332e-10	-0.400975	0.877	0.776	2.84423e-05	0	H3F3B
	6.59077e-10	-0.263741	0.435	0.353	2.87806e-05	0	EIF3A
	6.6098e-10	-0.784886	0.434	0.44	2.88637e-05	0	H2AFZ
	7.06996e-10	-0.108859	0.889	0.696	3.08731e-05	0	RPL10A
	9.65303e-10	-0.10396	0.308	0.252	4.21528e-05	0	KHSRP
	9.69575e-10	-0.118971	0.401	0.33	4.23394e-05	0	COX6A1
	1.35461e-09	-0.93314	0.215	0.252	5.91533e-05	0	ASAH1
	1.40453e-09	-0.268418	0.32	0.264	6.13331e-05	0	LINC01578
	1.4235e-09	-0.158346	0.28	0.229	6.21613e-05	0	TUG1
	1.42637e-09	-0.371633	0.855	0.793	6.22867e-05	0	JUNB
	1.53427e-09	-0.197025	0.36	0.291	6.69986e-05	0	RNF130
	1.91536e-09	-0.138325	0.253	0.205	8.36399e-05	0	MPHOSPH8
	2.32306e-09	-0.960965	0.262	0.296	0.000101443	0	RYBP
	2.73137e-09	-0.763334	0.237	0.278	0.000119273	0	CDV3
	3.5609e-09	-0.562147	0.741	0.636	0.000155497	0	RPL28
	3.62642e-09	-0.383929	0.91	0.769	0.000158359	0	RPL30
	3.8678e-09	-0.376288	0.274	0.221	0.000168899	0	TSC22D2
	3.9881e-09	0.116703	0.25	0.206	0.000174152	0	PSMB2
	4.76984e-09	-0.711396	0.385	0.4	0.00020829	0	SERP1
	5.31865e-09	-0.210911	0.254	0.206	0.000232255	0	TNPO1
	6.18595e-09	-0.164549	0.333	0.277	0.000270128	0	FAM120A
	7.3445e-09	-0.312331	0.286	0.232	0.00032072	0	CPNE3
	7.58942e-09	-0.198564	0.554	0.456	0.000331415	0	TMA7
	1.02695e-08	-0.850854	0.246	0.28	0.000448449	0	SNHG8
	1.38456e-08	-0.782372	0.229	0.267	0.00060461	0	WBP2
	1.52558e-08	-0.670935	0.648	0.568	0.000666188	0	EEF1B2
	1.5315e-08	-0.141346	0.327	0.272	0.000668777	0	IPO7
	1.57869e-08	-0.779257	0.263	0.295	0.000689384	0	NCOA4
	1.83716e-08	-1.11827	0.306	0.326	0.00080225	0	HMOX1
	1.93592e-08	-0.144517	0.358	0.3	0.000845377	0	PSMB4
	2.00584e-08	-0.665154	0.309	0.336	0.000875909	0	HNRNPF
	2.0504e-08	-0.446573	0.538	0.433	0.000895368	0	HERPUD1
	2.06237e-08	-0.361535	0.697	0.558	0.000900595	0	KLF6
	2.34289e-08	-0.169526	0.83	0.659	0.00102309	0	RPL36
	3.49229e-08	-0.130182	0.832	0.655	0.00152501	0	RPL7A
	3.63522e-08	-0.179826	0.414	0.343	0.00158743	0	ATP5F1B
	4.36067e-08	-0.357189	0.293	0.242	0.00190422	0	USP34
	4.43558e-08	-0.629488	0.396	0.41	0.00193693	0	TRIR
	4.49389e-08	-0.153736	0.31	0.258	0.00196239	0	METAP2
	5.86432e-08	-0.732145	0.255	0.286	0.00256083	0	RPL3P4
	6.21981e-08	-0.840375	0.223	0.255	0.00271607	0	SEPTIN9
	6.25005e-08	-0.71373	0.238	0.274	0.00272927	0	CITED2
	6.83087e-08	-0.100256	0.276	0.232	0.0029829	0	VDAC2
	7.60531e-08	-0.377557	0.874	0.733	0.00332109	0	RPLP2
	7.78661e-08	-0.374813	0.925	0.783	0.00340026	0	RPL39
	9.17689e-08	-0.408824	0.905	0.759	0.00400736	0	RPS14
	9.93511e-08	-0.714026	0.987	0.952	0.00433846	0	MALAT1
	1.31783e-07	-0.86899	0.346	0.365	0.00575472	0	SRSF7
	1.71133e-07	-0.212772	0.723	0.568	0.00747305	0	RPLP0
	1.83773e-07	-0.422804	0.685	0.653	0.00802498	0	ZFP36
	1.9772e-07	-0.256147	0.287	0.237	0.00863403	0	UGP2
	2.49478e-07	-0.526379	0.657	0.589	0.0108942	0	HNRNPC
	2.59989e-07	-0.900574	0.314	0.336	0.0113532	0	MIDN
	2.66219e-07	-0.121221	0.358	0.305	0.0116252	0	ATP6V1G1
	3.06046e-07	-0.657399	0.328	0.346	0.0133644	0	SLC25A5
	3.23013e-07	-0.165213	0.279	0.233	0.0141053	0	PTPN12
	3.37895e-07	-0.125138	0.393	0.332	0.0147552	0	PSMA7
	4.3094e-07	-0.163708	0.263	0.22	0.0188183	0	TMOD3
	4.77488e-07	-0.180482	0.352	0.299	0.0208509	0	GABARAPL2
	4.89639e-07	-0.244976	0.263	0.218	0.0213815	0	FAM177A1
	5.61731e-07	-0.13779	0.867	0.684	0.0245297	0	RPL29
	5.6755e-07	-0.208478	0.252	0.212	0.0247838	0	NCOR1
	7.30865e-07	-0.709481	0.416	0.424	0.0319154	0	MAP1LC3B
	8.45329e-07	-0.1111	0.263	0.223	0.0369138	0	SPTY2D1
	1.08658e-06	-0.313347	0.262	0.211	0.0474489	0	GLIPR1
	1.11535e-06	-0.197788	0.365	0.308	0.048705	0	ATP5MF
	1.16678e-06	-0.637436	0.259	0.289	0.050951	0	SNRPB
	1.16912e-06	-0.439916	0.93	0.778	0.0510531	0	RPS12
	1.23254e-06	-0.214075	0.442	0.377	0.0538226	0	PRKAR1A
	1.31676e-06	-0.186051	0.365	0.309	0.0575004	0	COX8A
	1.39637e-06	-0.333359	0.952	0.795	0.0609768	0	RPS8
	1.5049e-06	-0.273197	0.758	0.6	0.0657161	0	TAGLN2
	1.60005e-06	-0.207464	0.418	0.353	0.0698711	0	NONO
	1.66353e-06	-0.178355	0.269	0.229	0.0726429	0	TIAL1
	1.69791e-06	-0.309081	0.406	0.347	0.0741445	0	SKP1
	1.9058e-06	-0.391406	0.927	0.765	0.0832227	0	RPS23
	2.04241e-06	-0.202262	0.307	0.262	0.0891881	0	PABPN1
	2.25979e-06	-0.666513	0.37	0.388	0.0986804	0	WAC
	2.34278e-06	-0.276948	0.683	0.551	0.102305	0	CALM2
	2.34849e-06	-0.273037	0.389	0.33	0.102554	0	HNRNPL
	2.48741e-06	-0.135153	0.349	0.3	0.10862	0	PPP1CB
	2.74652e-06	-0.273971	0.585	0.479	0.119935	0	AC243919.1
	2.76055e-06	-1.27839	0.411	0.408	0.120548	0	RGS2
	2.96209e-06	-0.357533	0.442	0.362	0.129348	0	HDGF
	2.98711e-06	-0.399406	0.294	0.241	0.130441	0	TGFBR2
	3.27806e-06	-0.706312	0.335	0.347	0.143146	0	RPL39P3
	4.03795e-06	-0.156941	0.3	0.254	0.176329	0	PA2G4
	4.40493e-06	-1.16523	0.331	0.343	0.192355	0	ATP1B3
	4.58681e-06	-0.785302	0.266	0.291	0.200297	0	SELENOK
	4.62923e-06	-0.800555	0.441	0.37	0.202149	0	VMP1
	4.67518e-06	-0.676987	0.365	0.377	0.204156	0	PAPOLA
	5.00241e-06	-0.167052	0.402	0.346	0.218445	0	HNRNPA0
	5.28024e-06	-0.217216	0.403	0.338	0.230578	0	DEK
	5.61015e-06	-0.193814	0.259	0.22	0.244984	0	RB1CC1
	5.64458e-06	-0.622066	0.326	0.348	0.246488	0	ARF6
	5.96153e-06	-0.689268	0.24	0.268	0.260328	0	AL136454.1
	7.24674e-06	-0.35832	0.955	0.799	0.316451	0	RPS20
	7.39258e-06	-0.29885	0.767	0.608	0.322819	0	LDHA
	7.48643e-06	-0.680718	0.271	0.299	0.326917	0	RBM8A
	7.62921e-06	-0.69969	0.239	0.267	0.333152	0	TAPBP
	7.80434e-06	-0.724177	0.365	0.384	0.3408	0	CLK1
	7.80972e-06	-0.865979	0.252	0.277	0.341035	0	SLC3A2
	8.16886e-06	-0.292184	0.303	0.256	0.356718	0	DBI
	9.21499e-06	-0.149271	0.256	0.217	0.4024	0	XPO1
	9.36919e-06	-0.435108	0.259	0.221	0.409134	0	SNRNP70
	9.58862e-06	-0.156762	0.365	0.312	0.418716	0	ATP5PB
	1.03929e-05	-0.364708	0.271	0.233	0.453839	0	ACADVL
	1.16827e-05	-0.42335	0.716	0.632	0.510162	0	HSPA8
	1.23864e-05	-0.116455	0.282	0.244	0.54089	0	POLR1D
	1.26245e-05	-0.412979	0.44	0.366	0.551285	0	BHLHE40
	1.54835e-05	-0.320141	0.958	0.821	0.676134	0	RPS27A
	1.56601e-05	-0.353011	0.908	0.753	0.683847	0	RPL9
	1.58266e-05	-0.679311	0.337	0.351	0.691116	0	SUB1
	1.75019e-05	-0.574081	0.255	0.282	0.764274	0	SSU72
	1.77597e-05	-0.142053	0.816	0.659	0.775532	0	RPS9
	1.82613e-05	-1.27075	0.654	0.618	0.797436	0	NEAT1
	2.21684e-05	-0.721228	0.303	0.322	0.968048	0	ROCK1
	2.45216e-05	-0.349582	0.491	0.426	1	0	SF3B1
	2.5211e-05	-0.15793	0.801	0.637	1	0	RACK1
	2.64931e-05	-0.203539	0.691	0.576	1	0	PCBP2
	3.22038e-05	-0.787759	0.309	0.324	1	0	DDX21
	3.56109e-05	-0.617397	0.274	0.297	1	0	AC024293.1
	4.36323e-05	-0.152901	0.681	0.588	1	0	DNAJB1
	4.55714e-05	-0.57693	0.355	0.3	1	0	SPTAN1
	4.87923e-05	-0.44204	0.268	0.227	1	0	BCL6
	5.33672e-05	-0.872849	0.259	0.282	1	0	HSPE1
	5.42666e-05	-0.433207	0.363	0.309	1	0	LIMS1
	5.50349e-05	-0.343046	0.435	0.371	1	0	PICALM
	5.51995e-05	-0.383879	0.364	0.309	1	0	LASP1
	5.60658e-05	-0.150262	0.809	0.669	1	0	MTND1P23
	5.82901e-05	-0.19239	0.767	0.626	1	0	EIF4G2
	5.96859e-05	-0.20815	0.319	0.277	1	0	EIF3I
	5.99784e-05	-0.22024	0.299	0.259	1	0	THRAP3
	6.45923e-05	-0.845822	0.284	0.295	1	0	FAM107B
	6.52445e-05	-0.673013	0.325	0.336	1	0	AP001324.1
	6.74368e-05	-0.126119	0.307	0.268	1	0	BCAP31
	6.7502e-05	-0.17551	0.256	0.222	1	0	SNRPE
	7.69886e-05	-0.165491	0.333	0.292	1	0	TOMM20
	7.92818e-05	-0.648103	0.382	0.382	1	0	RPS23P8
	8.5487e-05	-0.113575	0.272	0.238	1	0	RAB1B
	8.72259e-05	-0.181768	0.317	0.279	1	0	YME1L1
	9.00894e-05	-0.151406	0.755	0.616	1	0	RHOA
	9.4011e-05	-0.7882	0.246	0.267	1	0	SP100
	9.91115e-05	-0.404568	0.681	0.545	1	0	SNHG29
	0.000115533	-0.179116	0.294	0.254	1	0	DHRS7
	0.000128086	-0.165346	0.454	0.388	1	0	MTPN
	0.000139316	-0.342113	0.293	0.255	1	0	TOB2
	0.000140599	-0.221798	0.321	0.282	1	0	SPCS1
	0.000141846	-0.4746	0.72	0.611	1	0	UBA52
	0.000151498	-0.630593	0.385	0.39	1	0	TUBB4B
	0.000164175	-0.654257	0.318	0.331	1	0	RAD21
	0.000181199	-0.268709	0.945	0.801	1	0	RPL27A
	0.000205951	-0.11942	0.272	0.239	1	0	EIF3F
	0.00021665	-0.554066	0.26	0.283	1	0	WDR1
	0.000234751	-0.402566	0.252	0.219	1	0	CELF1
	0.000279847	-0.663591	0.329	0.337	1	0	ATP6V0B
	0.000280666	-0.790344	0.928	0.769	1	0	FTH1
	0.000288632	-0.451317	0.405	0.358	1	0	NUFIP2
	0.000320129	-0.272823	0.425	0.365	1	0	UQCRH
	0.000330529	-0.52392	0.403	0.352	1	0	RBM25
	0.000363958	-0.471252	0.4	0.351	1	0	KMT2E
	0.000366795	-0.258965	0.628	0.516	1	0	RPS15
	0.000376759	-0.419628	0.729	0.632	1	0	FAU
	0.000383268	-0.216184	0.356	0.312	1	0	COX6B1
	0.000401741	-0.953636	0.429	0.411	1	0	RTN3
	0.00040468	-0.609805	0.615	0.566	1	0	DDX17
	0.000422469	-0.143117	0.294	0.261	1	0	RPL10P3
	0.000448422	-0.108495	0.257	0.226	1	0	ATP6V1F
	0.00045127	-0.35746	0.859	0.699	1	0	PPIA
	0.000469622	-0.31654	0.318	0.279	1	0	DDX24
	0.000475452	-0.201128	0.406	0.356	1	0	TGOLN2
	0.000488004	-0.297949	0.274	0.241	1	0	ILF2
	0.000497201	-0.410189	0.444	0.369	1	0	TSPO
	0.00050339	-0.333964	0.592	0.492	1	0	RAB7A
	0.000535124	-0.173875	0.28	0.247	1	0	MTND2P28
	0.000555598	-0.350408	0.423	0.366	1	0	KPNB1
	0.000579394	-0.254858	0.285	0.251	1	0	LAMTOR4
	0.000584597	-0.319769	0.677	0.542	1	0	RPL35
	0.000651575	-0.472133	0.373	0.323	1	0	G3BP1
	0.000704271	-0.559313	0.277	0.296	1	0	TAF7
	0.000757042	-0.359836	0.27	0.236	1	0	MEF2A
	0.000781053	-0.732268	0.275	0.29	1	0	EP300
	0.000826297	-0.225631	0.496	0.428	1	0	EIF4B
	0.000929576	-0.342154	0.327	0.285	1	0	ANXA11
	0.000952554	-0.515075	0.572	0.536	1	0	PPP1R15A
	0.000972613	-0.230468	0.343	0.296	1	0	TPP1
	0.000989792	-0.612254	0.447	0.389	1	0	SRSF11
	0.000995749	-0.212533	0.314	0.277	1	0	SPCS3
	0.001125	-0.715564	0.282	0.297	1	0	GPBP1
	0.00122291	-0.709164	0.365	0.311	1	0	NFKBIZ
	0.00124738	-0.493453	0.89	0.725	1	0	FTL
	0.00127752	-0.322818	0.313	0.276	1	0	BPTF
	0.00130068	-0.395784	0.886	0.712	1	0	RPS4X
	0.00132904	-0.589904	0.323	0.331	1	0	RPS27AP16
	0.00135549	-0.251371	0.375	0.332	1	0	CHMP4B
	0.00135639	-0.3819	0.359	0.313	1	0	POMP
	0.00156086	-0.700542	0.5	0.473	1	0	EIF5
	0.00174593	-0.316411	0.396	0.347	1	0	AL022718.1
	0.00199589	-0.604278	0.36	0.367	1	0	C6orf62
	0.00208298	-0.408426	0.25	0.219	1	0	MAP7D1
	0.00210977	-0.932214	0.259	0.273	1	0	NXF1
	0.00212399	-0.752102	0.475	0.459	1	0	WSB1
	0.00216287	-0.192569	0.37	0.333	1	0	YY1
	0.00216604	-0.380313	0.864	0.717	1	0	RPL38
	0.00225298	-0.738251	0.242	0.255	1	0	TRIM28
	0.0023155	-0.323895	0.603	0.488	1	0	YWHAE
	0.00242026	-1.28794	0.333	0.32	1	0	CNN2
	0.00248043	-0.22906	0.845	0.678	1	0	RPL12
	0.00253224	-0.411472	0.581	0.53	1	0	PCBP1
	0.00265851	-0.372452	0.47	0.405	1	0	TLN1
	0.00270702	-0.273362	0.252	0.223	1	0	U2SURP
	0.00274818	-0.922135	0.474	0.437	1	0	SDCBP
	0.00279307	-0.220247	0.37	0.328	1	0	EIF3K
	0.00284443	-0.430388	0.265	0.235	1	0	SLK
	0.00286576	-0.312807	0.515	0.444	1	0	PTP4A2
	0.00290378	-0.289432	0.281	0.254	1	0	FXR1
	0.00297297	-0.497651	0.396	0.345	1	0	KTN1
	0.00312073	-0.474496	0.658	0.585	1	0	ATF4
	0.00335192	-0.547969	0.286	0.299	1	0	PAIP2
	0.00386062	-0.683304	0.495	0.461	1	0	MYH9
	0.00392476	-0.876019	0.392	0.32	1	0	GRN
	0.00411367	-0.65687	0.251	0.266	1	0	RNPS1
	0.00459904	-0.63661	0.48	0.443	1	0	ANP32B
	0.00462748	-0.726331	0.304	0.312	1	0	WNK1
	0.0048528	-0.169599	0.302	0.275	1	0	XRCC6
	0.004889	-0.789896	0.281	0.289	1	0	PPP1R12A
	0.00491218	-0.381303	0.368	0.331	1	0	TCP1
	0.00508274	-0.428569	0.304	0.27	1	0	ILF3
	0.00508479	-0.758984	0.256	0.225	1	0	NKTR
	0.00595908	-0.350782	0.807	0.683	1	0	CALM1
	0.00609456	-0.493995	0.404	0.398	1	0	EIF3H
	0.00613492	-0.37672	0.752	0.668	1	0	UBC
	0.00669924	-0.538399	0.309	0.318	1	0	ARL6IP1
	0.00677777	-0.36203	0.42	0.369	1	0	HNRNPD
	0.00686481	-0.506912	0.765	0.636	1	0	NPM1
	0.00718121	-0.407841	0.332	0.297	1	0	SRRM1
	0.00728064	-0.633293	0.237	0.255	1	0	GGNBP2
	0.00730664	-0.162488	0.305	0.277	1	0	GHITM
	0.00738192	-0.692095	0.316	0.312	1	0	HMGN1
	0.00747861	-1.03986	0.285	0.283	1	0	FTH1P10
	0.00752612	-0.241942	0.282	0.255	1	0	UBE2K
	0.00759424	-0.190442	0.301	0.271	1	0	RAB10
	0.00840759	-0.236578	0.332	0.299	1	0	CCT4
	0.00871937	-0.381552	0.293	0.265	1	0	UBE2A
	0.00873295	-0.80501	0.367	0.311	1	0	LSP1
	0.00933013	-0.619548	0.45	0.432	1	0	ZFAND5
	0.00955258	-0.689535	0.432	0.414	1	0	CEBPB
	0	-1.12169	0.197	0.761	0	1	H3F3A
	0	-0.717178	0.185	0.739	0	1	RPL28
	0	-1.07618	0.113	0.665	0	1	HLA.A
	0	-0.437408	0.245	0.797	0	1	OAZ1
	0	-0.438522	0.183	0.734	0	1	CCNI
	0	-1.42327	0.161	0.712	0	1	PFN1
	0	-0.450885	0.173	0.724	0	1	RHOA
	0	-0.503482	0.142	0.685	0	1	TMBIM6
	0	-0.375474	0.19	0.733	0	1	FAU
	0	-0.616502	0.179	0.719	0	1	YWHAZ
	0	-0.743463	0.318	0.856	0	1	CFL1
	0	-0.527606	0.176	0.712	0	1	UBA52
	0	-0.466056	0.231	0.76	0	1	RPL19
	0	-0.465188	0.203	0.731	0	1	RPL14
	0	-0.514272	0.204	0.729	0	1	RPL4
	0	-0.599015	0.116	0.637	0	1	CDC42
	0	-1.00324	0.098	0.617	0	1	YWHAB
	0	-0.541066	0.222	0.739	0	1	RPS2
	0	-0.401935	0.191	0.706	0	1	RPL18
	0	-0.441846	0.15	0.661	0	1	NACA
	0	-0.299113	0.171	0.676	0	1	TOMM7
	0	-0.19023	0.175	0.679	0	1	HNRNPC
	0	-0.774311	0.142	0.645	0	1	ARPC2
	0	-0.17039	0.17	0.672	0	1	EEF1D
	0	-0.560285	0.115	0.617	0	1	PCBP1
	0	-0.346292	0.16	0.661	0	1	BTF3
	0	-0.411594	0.175	0.675	0	1	EEF2
	0	-1.71994	0.15	0.65	0	1	IFITM2
	0	-0.513612	0.106	0.602	0	1	ARF1
	0	-0.258841	0.178	0.673	0	1	YBX1
	0	-0.486695	0.152	0.646	0	1	TPM3
	0	-1.14889	0.08	0.574	0	1	ACTR2
	0	-0.573503	0.156	0.649	0	1	BTG1
	0	-0.835138	0.205	0.698	0	1	HLA.E
	0	-0.66497	0.109	0.599	0	1	GNAI2
	0	-0.251225	0.161	0.648	0	1	CALM2
	0	-0.524394	0.111	0.598	0	1	MYL12B
	0	-0.174812	0.165	0.651	0	1	MORF4L1
	0	-0.714813	0.099	0.584	0	1	RAB7A
	0	-1.3938	0.123	0.608	0	1	S100A11
	0	-0.406714	0.156	0.639	0	1	RPL35
	0	-0.408567	0.137	0.618	0	1	CAPZB
	0	-0.501279	0.161	0.642	0	1	SNHG29
	0	-0.497223	0.13	0.609	0	1	MSN
	0	-0.427983	0.13	0.609	0	1	RPS15
	0	-0.493821	0.15	0.629	0	1	RPSA
	0	-1.11869	0.068	0.546	0	1	DAZAP2
	0	-0.797688	0.115	0.589	0	1	HMGN2
	0	-0.171513	0.13	0.597	0	1	RAC1
	0	-1.69723	0.139	0.604	0	1	TXNIP
	0	-0.395718	0.136	0.599	0	1	PGK1
	0	-0.352734	0.124	0.586	0	1	CHCHD2
	0	-0.384587	0.134	0.595	0	1	RPL18A
	0	-0.35208	0.126	0.584	0	1	CANX
	0	-0.465071	0.12	0.578	0	1	PNRC1
	0	-2.32392	0.074	0.53	0	1	HLA.B
	0	-0.516182	0.106	0.561	0	1	SLC25A6
	0	-0.361912	0.097	0.552	0	1	SUMO2
	0	-0.893728	0.076	0.531	0	1	MYL12A
	0	-0.456985	0.11	0.562	0	1	ATP5MC2
	0	-0.13316	0.117	0.567	0	1	GNB1
	0	-0.453423	0.097	0.543	0	1	ARL6IP5
	0	-0.382202	0.123	0.566	0	1	AC243919.1
	0	-0.295887	0.101	0.54	0	1	TMA7
	0	-0.308336	0.112	0.549	0	1	SRP14
	0	-0.598264	0.103	0.537	0	1	PLP2
	0	-0.718466	0.078	0.511	0	1	ACTR3
	0	-0.22099	0.109	0.539	0	1	CIRBP
	0	-0.475318	0.091	0.521	0	1	NDUFA1
	0	-0.402435	0.093	0.523	0	1	PTP4A2
	0	-0.323354	0.095	0.523	0	1	COX7C
	0	-0.299347	0.107	0.535	0	1	RPL22
	0	-0.643424	0.089	0.516	0	1	ANP32B
	0	-0.53664	0.081	0.505	0	1	EIF4B
	0	-0.575185	0.093	0.508	0	1	SDCBP
	0	-1.17306	0.063	0.476	0	1	ARPC5
	0	-1.24618	0.06	0.473	0	1	CAP1
	0	-0.370193	0.084	0.497	0	1	TMEM59
	0	-1.34995	0.527	0.939	0	1	ACTB
	0	-1.3023	0.083	0.494	0	1	MTCO1P12
	0	-1.17497	0.067	0.478	0	1	RTN3
	0	-0.603348	0.07	0.481	0	1	TRAM1
	0	-0.805026	0.065	0.475	0	1	ARPC3
	0	-0.431735	0.078	0.487	0	1	ATP6V0E1
	0	-0.326317	0.085	0.493	0	1	OS9
	0	-0.78321	0.055	0.462	0	1	MTPN
	0	-0.671051	0.065	0.471	0	1	TRIR
	0	-0.822726	0.083	0.488	0	1	YPEL5
	0	-0.848231	0.06	0.463	0	1	EIF3H
	0	-0.44845	0.074	0.474	0	1	CNBP
	0	-0.450594	0.079	0.479	0	1	TLN1
	0	-0.463997	0.071	0.47	0	1	MTDH
	0	-0.603888	0.071	0.47	0	1	SARAF
	0	-0.434911	0.074	0.473	0	1	SNX3
	0	-0.735678	0.074	0.471	0	1	BRI3
	0	-0.642924	0.064	0.46	0	1	SERP1
	0	-0.799791	0.064	0.455	0	1	RPL6P27
	0	-0.552092	0.057	0.442	0	1	CD164
	0	-2.48141	0.033	0.405	0	1	ARHGDIB
	0	1.81339	0.962	0.957	0	1	MALAT1
	9.22693e-308	-0.94352	0.31	0.834	4.02922e-303	1	FTL
	4.29873e-307	-0.345763	0.103	0.525	1.87717e-302	1	UQCRB
	8.14106e-306	-0.731277	0.052	0.422	3.55504e-301	1	TGOLN2
	9.25288e-306	-0.916484	0.047	0.413	4.04055e-301	1	CAPZA1
	1.17194e-305	-0.320515	0.074	0.466	5.11761e-301	1	HNRNPUL1
	8.14749e-305	-0.627496	0.08	0.476	3.55785e-300	1	PPDPF
	2.69024e-304	-0.512505	0.251	0.78	1.17477e-299	1	ITM2B
	1.19392e-303	-0.207039	0.089	0.496	5.2136e-299	1	SEPTIN7
	2.53986e-303	-0.396438	0.076	0.469	1.10911e-298	1	TMED10
	5.32886e-303	-0.453717	0.06	0.437	2.32701e-298	1	LAMP2
	8.27384e-303	-0.459956	0.07	0.456	3.61302e-298	1	CAPNS1
	2.01e-302	-0.304967	0.072	0.46	8.77729e-298	1	SEC62
	1.23133e-299	-0.728757	0.047	0.407	5.37695e-295	1	MOB1A
	3.37483e-299	-0.802592	0.095	0.496	1.47372e-294	1	ZFP36L2
	5.4438e-299	-0.338654	0.232	0.768	2.3772e-294	1	RPS9
	2.06353e-298	-0.310983	0.174	0.655	9.011e-294	1	RPL26
	2.24196e-297	-0.834039	0.065	0.44	9.79017e-293	1	TSPO
	2.37433e-297	-0.345398	0.183	0.669	1.03682e-292	1	RPLP0
	2.71292e-297	-0.47089	0.23	0.738	1.18468e-292	1	SH3BGRL3
	5.40998e-297	-1.62015	0.04	0.389	2.36243e-292	1	LITAF
	3.14773e-295	-0.371552	0.093	0.496	1.37455e-290	1	FKBP1A
	1.11441e-294	-2.8017	0.026	0.357	4.86639e-290	1	LAPTM5
	2.52368e-294	-1.63885	0.034	0.376	1.10204e-289	1	ZYX
	5.12672e-294	-0.330954	0.08	0.471	2.23874e-289	1	COX4I1
	4.53949e-293	-1.87374	0.035	0.375	1.9823e-288	1	CNN2
	7.5932e-293	-0.319637	0.177	0.656	3.3158e-288	1	EEF1B2
	6.15529e-292	-2.82275	0.084	0.443	2.68789e-287	1	SRGN
	6.55933e-292	-0.339726	0.248	0.782	2.86433e-287	1	ATP5F1E
	3.02524e-291	-0.370188	0.114	0.532	1.32106e-286	1	MYH9
	1.27409e-290	-0.147673	0.127	0.56	5.56371e-286	1	SET
	2.69854e-290	-0.132395	0.083	0.474	1.1784e-285	1	MATR3
	4.27481e-290	-0.375865	0.256	0.786	1.86672e-285	1	CALM1
	5.39354e-290	-0.15317	0.133	0.57	2.35525e-285	1	IQGAP1
	5.91157e-290	-0.206704	0.138	0.579	2.58147e-285	1	OST4
	8.46275e-290	-0.398562	0.078	0.462	3.69551e-285	1	ATP5MG
	3.64227e-288	-0.626784	0.068	0.44	1.59051e-283	1	RPS23P8
	5.32121e-288	-1.54657	0.042	0.386	2.32366e-283	1	GRN
	9.07497e-288	-1.09568	0.037	0.377	3.96286e-283	1	GRB2
	1.00265e-287	-0.266977	0.091	0.486	4.37836e-283	1	COMMD6
	1.33218e-286	-0.464814	0.055	0.413	5.81737e-282	1	TM9SF2
	1.86114e-286	-0.207962	0.111	0.525	8.12724e-282	1	CAST
	2.07068e-286	-0.461505	0.254	0.78	9.04225e-282	1	RPL6
	6.40973e-286	-0.250745	0.076	0.454	2.799e-281	1	SERINC1
	1.51244e-284	-0.316831	0.107	0.512	6.60454e-280	1	APLP2
	3.60013e-284	-0.457946	0.053	0.406	1.57211e-279	1	SSR1
	8.94398e-284	-0.741598	0.049	0.398	3.90566e-279	1	PTEN
	1.3265e-283	-0.231565	0.077	0.456	5.79256e-279	1	GDI2
	1.53241e-283	-0.516564	0.063	0.426	6.69173e-279	1	VAMP2
	2.63523e-282	-0.126963	0.108	0.514	1.15075e-277	1	SAP18
	1.11396e-281	-0.163046	0.121	0.54	4.86444e-277	1	EIF3E
	3.0463e-281	-0.433375	0.246	0.763	1.33026e-276	1	UBC
	4.04939e-281	-0.224411	0.068	0.434	1.76829e-276	1	WASF2
	6.41853e-281	-0.299813	0.062	0.423	2.80284e-276	1	TERF2IP
	1.12571e-280	-0.506333	0.051	0.4	4.91574e-276	1	ARF6
	1.95738e-280	-0.349978	0.069	0.437	8.54749e-276	1	RAB2A
	2.19689e-280	-0.134904	0.139	0.574	9.59339e-276	1	YWHAE
	5.88996e-279	-0.340445	0.233	0.745	2.57203e-274	1	RPL7
	1.61706e-277	-0.208771	0.113	0.52	7.06139e-273	1	RAN
	2.47165e-277	-0.749126	0.043	0.382	1.07932e-272	1	ARPC4
	5.44982e-277	-0.368201	0.067	0.428	2.37983e-272	1	CBX3
	1.91384e-275	-3.36165	0.021	0.33	8.35734e-271	1	LCP1
	5.84667e-275	-0.404106	0.065	0.424	2.55312e-270	1	TRMT112
	8.96561e-275	-0.134855	0.094	0.482	3.9151e-270	1	LAMP1
	2.18686e-274	-0.207893	0.064	0.421	9.54959e-270	1	EIF4H
	5.9925e-274	-0.177754	0.098	0.488	2.61681e-269	1	HINT1
	2.04149e-273	-0.218668	0.068	0.429	8.91479e-269	1	C11orf58
	2.23107e-273	-0.512458	0.05	0.393	9.74263e-269	1	CHMP4B
	3.54366e-273	-0.442094	0.051	0.395	1.54745e-268	1	XRCC5
	9.71149e-273	-0.341422	0.088	0.466	4.24081e-268	1	EID1
	1.04364e-272	0.524762	0.833	0.635	4.55739e-268	1	COL1A1
	1.55152e-272	-0.348793	0.068	0.428	6.77519e-268	1	C4orf3
	2.45924e-272	-0.240427	0.165	0.612	1.0739e-267	1	RPS26
	2.6782e-272	-0.852344	0.052	0.394	1.16952e-267	1	CDC42SE1
	4.31182e-272	-0.214321	0.193	0.669	1.88289e-267	1	HNRNPA1
	5.70015e-272	-0.422677	0.071	0.431	2.48914e-267	1	SSR3
	8.98897e-272	-0.554578	0.305	0.813	3.9253e-267	1	PABPC1
	1.75186e-271	-0.282394	0.103	0.494	7.65001e-267	1	PEBP1
	2.55646e-271	-0.539328	0.287	0.803	1.11636e-266	1	RPS3
	4.02698e-271	-0.585256	0.062	0.414	1.7585e-266	1	TLE5
	6.47975e-271	-0.372236	0.077	0.442	2.82958e-266	1	UBL5
	1.36362e-270	-0.470253	0.251	0.754	5.95465e-266	1	GAPDH
	1.66907e-270	-0.597166	0.307	0.821	7.28847e-266	1	RPS3A
	2.24141e-270	-0.537428	0.052	0.393	9.78778e-266	1	ATP6AP2
	3.79413e-270	-0.595076	0.049	0.387	1.65682e-265	1	EIF3K
	4.23167e-270	-1.22759	0.033	0.355	1.84789e-265	1	CMTM6
	4.42629e-270	-0.377596	0.053	0.395	1.93287e-265	1	PSMA7
	9.77356e-270	-0.185961	0.182	0.646	4.26792e-265	1	NAP1L1
	1.04692e-269	-0.116916	0.091	0.47	4.57169e-265	1	RAB1A
	3.20124e-269	-1.5241	0.043	0.371	1.39792e-264	1	LSP1
	5.10848e-269	-0.195421	0.098	0.483	2.23077e-264	1	MAP1LC3B
	1.04492e-268	-0.229188	0.112	0.51	4.56295e-264	1	TMEM258
	1.29957e-268	-1.9105	0.031	0.347	5.67495e-264	1	SERPINB1
	1.47984e-268	-0.308066	0.07	0.427	6.46215e-264	1	EIF2S3
	2.88021e-268	-0.465894	0.068	0.424	1.25773e-263	1	RPL23AP42
	9.29723e-268	-0.228881	0.076	0.439	4.05991e-263	1	NDUFA4
	1.16566e-267	-1.42413	0.027	0.339	5.09018e-263	1	NCOA4
	2.22496e-267	-0.348489	0.072	0.43	9.71595e-263	1	SEC11A
	1.11868e-265	-0.595154	0.353	0.887	4.88505e-261	1	EIF1
	7.50417e-265	-0.62706	0.044	0.372	3.27692e-260	1	ATP5PB
	9.74185e-264	-0.163022	0.176	0.628	4.25407e-259	1	CALR
	1.27892e-263	-0.495791	0.056	0.396	5.5848e-259	1	SLC25A5
	1.06276e-262	-0.730915	0.052	0.387	4.64087e-258	1	AP001324.1
	2.82125e-262	-1.24553	0.033	0.347	1.23198e-257	1	ANP32A
	3.73191e-262	-0.101741	0.108	0.497	1.62965e-257	1	YWHAQ
	7.45543e-262	-0.196292	0.212	0.695	3.25564e-257	1	SERF2
	7.63034e-262	-0.286297	0.077	0.435	3.33202e-257	1	NDFIP1
	3.87999e-261	-0.760568	0.037	0.356	1.69431e-256	1	PAK2
	8.07054e-261	-0.332917	0.061	0.403	3.52424e-256	1	CD47
	3.102e-260	0.156173	0.192	0.669	1.35458e-255	1	PCBP2
	1.18701e-259	-2.66241	0.021	0.319	5.18343e-255	1	RAC2
	2.09551e-259	-0.300369	0.06	0.4	9.15066e-255	1	SERINC3
	3.75497e-259	-0.222137	0.064	0.409	1.63972e-254	1	HNRNPA0
	4.81805e-259	-0.534449	0.042	0.364	2.10394e-254	1	ATP6V1G1
	7.30389e-259	-1.00702	0.035	0.35	3.18946e-254	1	SH3BGRL
	3.33128e-258	-0.580958	0.045	0.37	1.4547e-253	1	COX6B1
	5.40352e-258	-0.39947	0.268	0.779	2.35961e-253	1	RPL23A
	2.50274e-257	-0.733206	0.05	0.378	1.0929e-252	1	FXYD5
	2.63061e-257	-0.242311	0.249	0.757	1.14873e-252	1	RPS15A
	3.14285e-257	-0.674061	0.044	0.366	1.37242e-252	1	PTBP3
	3.25478e-257	-0.492135	0.051	0.38	1.4213e-252	1	RAD21
	3.47024e-257	-0.466878	0.283	0.794	1.51539e-252	1	RPL5
	4.9203e-257	-0.319064	0.252	0.758	2.1486e-252	1	RPS25
	1.44417e-256	-0.233409	0.096	0.466	6.30639e-252	1	GSTP1
	1.45668e-256	-0.506176	0.053	0.384	6.36105e-252	1	HNRNPF
	1.66101e-256	0.185887	0.149	0.576	7.2533e-252	1	UBE2D3
	1.91813e-256	-0.582948	0.056	0.389	8.3761e-252	1	RPL7P9
	3.30655e-256	-0.472222	0.284	0.794	1.4439e-251	1	RPL13
	3.41818e-256	-0.358126	0.056	0.39	1.49265e-251	1	TMEM50A
	3.36706e-255	-0.135932	0.199	0.671	1.47033e-250	1	ATF4
	4.36118e-255	-0.284302	0.165	0.597	1.90444e-250	1	TMSB10
	1.03665e-254	-0.104813	0.071	0.419	4.52684e-250	1	PSMB1
	1.23813e-254	-0.367172	0.082	0.438	5.40667e-250	1	AL590867.2
	1.44403e-254	-0.156573	0.081	0.437	6.30579e-250	1	PICALM
	1.27766e-252	-0.301062	0.255	0.763	5.57929e-248	1	RPL7A
	1.54419e-252	-0.437876	0.056	0.386	6.74318e-248	1	BRK1
	7.16802e-252	-0.959531	0.053	0.378	3.13013e-247	1	CTSD
	1.03098e-251	-1.72018	0.024	0.32	4.5021e-247	1	TALDO1
	1.93748e-251	-0.383134	0.278	0.795	8.46059e-247	1	RPL29
	3.71167e-251	-0.996907	0.049	0.369	1.62081e-246	1	EFHD2
	3.75395e-251	-0.357611	0.053	0.379	1.63927e-246	1	RAB11B
	3.91354e-251	-0.302904	0.053	0.378	1.70897e-246	1	REEP5
	6.95218e-251	-0.459456	0.051	0.375	3.03588e-246	1	ARHGDIA
	8.38043e-251	-1.43863	0.026	0.323	3.65957e-246	1	PRR13
	1.66715e-250	-0.434028	0.077	0.425	7.2801e-246	1	NPC2
	3.39156e-250	-0.194661	0.079	0.43	1.48103e-245	1	HDGF
	5.6277e-250	-0.338854	0.069	0.409	2.4575e-245	1	RPL36AL
	1.48378e-249	-0.352284	0.061	0.393	6.47939e-245	1	COX6A1
	2.37731e-249	-0.53198	0.106	0.475	1.03813e-244	1	CEBPB
	3.07214e-249	-0.225035	0.065	0.401	1.34154e-244	1	SUB1
	3.1465e-249	-0.287756	0.06	0.391	1.37401e-244	1	TM9SF3
	1.15305e-248	-0.476095	0.045	0.362	5.03512e-244	1	ATP5F1A
	1.60912e-248	-1.50351	0.06	0.383	7.0267e-244	1	BASP1
	3.41742e-248	-0.455879	0.051	0.371	1.49232e-243	1	PCNP
	3.43973e-248	-0.626791	0.036	0.341	1.50206e-243	1	SRPRA
	4.08371e-248	-0.132712	0.139	0.543	1.78328e-243	1	SOD1
	4.98406e-248	-0.551745	0.056	0.381	2.17644e-243	1	RPS27AP16
	5.48934e-248	-1.17245	0.033	0.334	2.39708e-243	1	WIPF1
	1.68793e-247	-0.251793	0.277	0.797	7.37087e-243	1	RPL27
	1.95636e-247	-0.189485	0.067	0.404	8.54303e-243	1	BSG
	2.57355e-247	-0.261295	0.069	0.407	1.12382e-242	1	RBMX
	2.82475e-247	-1.59055	0.045	0.353	1.23351e-242	1	HMGB2
	3.3677e-247	-0.431377	0.064	0.397	1.47061e-242	1	RPL39P3
	4.31098e-247	-0.864775	0.042	0.352	1.88252e-242	1	TPP1
	6.18847e-247	-0.163075	0.124	0.51	2.70238e-242	1	HERPUD1
	6.52013e-247	-0.135609	0.065	0.4	2.84721e-242	1	SSR2
	9.49628e-246	-0.147461	0.072	0.412	4.14684e-241	1	DAD1
	1.87237e-245	-0.244786	0.234	0.714	8.17626e-241	1	UBB
	2.168e-245	-0.7723	0.045	0.356	9.4672e-241	1	GABARAPL2
	3.64897e-245	-0.195772	0.053	0.374	1.59343e-240	1	ENSA
	4.15213e-245	-0.14026	0.095	0.457	1.81315e-240	1	CYB5R3
	9.09811e-245	0.176339	0.149	0.563	3.97296e-240	1	RTN4
	9.42609e-245	-0.336262	0.066	0.399	4.11618e-240	1	NOP53
	2.00179e-244	-0.246588	0.245	0.741	8.74143e-240	1	RACK1
	2.43507e-244	-0.663283	0.038	0.342	1.06335e-239	1	SUN2
	3.63927e-244	-0.18132	0.057	0.381	1.5892e-239	1	KHDRBS1
	6.92834e-244	-0.222155	0.071	0.408	3.02547e-239	1	AL022718.1
	1.13613e-243	-0.694705	0.045	0.355	4.96123e-239	1	PPP1R18
	1.45384e-243	-0.74102	0.031	0.328	6.34863e-239	1	GHITM
	1.78369e-243	-0.420148	0.089	0.439	7.78902e-239	1	TUBB
	3.27679e-243	-0.225454	0.059	0.385	1.43091e-238	1	RPN2
	6.51808e-243	-0.269223	0.262	0.765	2.84632e-238	1	RPL36
	1.59877e-242	-0.192139	0.188	0.63	6.98149e-238	1	ENO1
	2.02696e-242	-0.564626	0.04	0.345	8.85134e-238	1	SELENOT
	6.16476e-242	-0.922833	0.56	0.945	2.69203e-237	1	B2M
	8.80845e-242	-0.468857	0.057	0.378	3.84647e-237	1	PNPLA2
	1.32101e-241	-0.431744	0.039	0.343	5.7686e-237	1	UBE2D2
	1.59574e-241	-1.84291	0.019	0.301	6.96828e-237	1	RHOG
	1.6554e-241	-0.471095	0.053	0.37	7.22878e-237	1	RSL24D1
	1.73502e-241	-2.06012	0.025	0.312	7.57651e-237	1	TKT
	3.49864e-241	-0.381894	0.068	0.399	1.52779e-236	1	PNRC2
	1.77102e-240	-0.530306	0.32	0.818	7.73367e-236	1	RPS4X
	2.16944e-240	-0.865822	0.034	0.331	9.47352e-236	1	TMEM123
	2.28834e-240	-0.145432	0.085	0.43	9.99272e-236	1	PPP3CA
	3.40082e-240	0.243877	0.136	0.535	1.48507e-235	1	MBNL1
	6.88562e-240	0.154107	0.089	0.44	3.00681e-235	1	WAC
	9.25217e-240	-0.348308	0.064	0.391	4.04024e-235	1	TMED9
	1.04933e-239	-0.309852	0.231	0.698	4.58222e-235	1	TAGLN2
	1.17393e-239	-0.295694	0.053	0.368	5.12632e-235	1	EIF2S2
	3.32482e-239	-0.56184	0.041	0.345	1.45188e-234	1	PAIP2
	3.55631e-239	-0.165309	0.074	0.409	1.55297e-234	1	TMED2
	1.02204e-238	-0.537639	0.039	0.341	4.46306e-234	1	COX7A2L
	1.05519e-238	-2.45077	0.019	0.297	4.60782e-234	1	SMAP2
	1.75212e-238	-0.15377	0.082	0.424	7.65115e-234	1	SNHG6
	2.94227e-238	-0.532704	0.039	0.339	1.28483e-233	1	NSA2
	3.40738e-238	-0.605541	0.043	0.347	1.48794e-233	1	UBE2R2
	6.50719e-238	-0.383963	0.061	0.383	2.84156e-233	1	H2AFY
	7.98089e-238	-0.319899	0.063	0.387	3.4851e-233	1	ATP6V0B
	1.33519e-237	-0.277258	0.252	0.732	5.83053e-233	1	NPM1
	2.91882e-237	-0.300202	0.053	0.367	1.27459e-232	1	LASP1
	4.06137e-237	-0.39977	0.053	0.366	1.77352e-232	1	ARL6IP1
	4.3753e-237	-0.229477	0.058	0.376	1.91061e-232	1	H2AFV
	4.93528e-237	0.17666	0.153	0.565	2.15514e-232	1	SRSF3
	5.86331e-237	-0.890967	0.032	0.324	2.56039e-232	1	RAP1A
	1.89793e-236	-0.903999	0.034	0.327	8.28788e-232	1	RPL3P4
	2.51605e-236	0.212624	0.119	0.498	1.09871e-231	1	SF1
	2.63039e-236	0.259453	0.092	0.445	1.14864e-231	1	VAPA
	6.52388e-236	-0.645199	0.039	0.338	2.84885e-231	1	ANXA11
	8.28222e-236	0.10049	0.08	0.419	3.61668e-231	1	C6orf62
	9.47923e-236	-0.160358	0.118	0.49	4.13939e-231	1	EMP3
	1.09581e-235	-0.419314	0.082	0.42	4.78518e-231	1	XBP1
	1.57062e-235	-0.535478	0.051	0.36	6.85859e-231	1	SSR4
	2.06171e-235	-0.245427	0.073	0.404	9.00306e-231	1	COX7A2
	2.37985e-235	-0.125208	0.069	0.396	1.03923e-230	1	JAK1
	3.94481e-235	-0.352512	0.054	0.366	1.72262e-230	1	ATP5MF
	4.44503e-235	-0.303948	0.05	0.359	1.94105e-230	1	LEPROT
	1.61077e-234	-0.604853	0.323	0.809	7.03389e-230	1	PSAP
	1.69673e-233	-1.60598	0.029	0.313	7.40926e-229	1	STK17B
	4.52505e-233	-0.520536	0.14	0.525	1.976e-228	1	CTSB
	4.56803e-233	-0.318086	0.049	0.356	1.99477e-228	1	PPP1CB
	1.93562e-232	-0.486571	0.042	0.34	8.45248e-228	1	ATP5MPL
	1.88788e-231	-0.547385	0.06	0.372	8.244e-227	1	CSTB
	2.81504e-231	-0.186367	0.056	0.367	1.22927e-226	1	SELENOF
	3.20591e-231	-0.402775	0.041	0.338	1.39996e-226	1	MRFAP1
	4.80798e-231	-0.593187	0.047	0.349	2.09955e-226	1	RNF130
	5.6118e-231	-1.42401	0.038	0.329	2.45056e-226	1	FTH1P10
	7.74199e-231	-0.183236	0.189	0.619	3.38077e-226	1	PKM
	8.42869e-231	-0.21273	0.077	0.409	3.68064e-226	1	ATP5MC3
	9.71452e-231	-0.143965	0.073	0.4	4.24214e-226	1	DEK
	1.22082e-230	-0.288756	0.056	0.366	5.33109e-226	1	BANF1
	2.30753e-230	-0.33202	0.045	0.343	1.00765e-225	1	TAX1BP1
	2.95672e-230	-0.218525	0.057	0.368	1.29114e-225	1	ROCK1
	7.22276e-230	-0.395236	0.04	0.333	3.15404e-225	1	C1orf43
	1.03475e-229	-1.26568	0.026	0.305	4.51853e-225	1	DHRS7
	1.20983e-229	-0.344317	0.288	0.794	5.28309e-225	1	RPL8
	1.38844e-229	-1.8558	0.022	0.296	6.06302e-225	1	VASP
	1.71722e-229	-0.27479	0.049	0.352	7.49876e-225	1	HADHA
	2.00196e-229	-0.775864	0.035	0.323	8.74217e-225	1	SSU72
	2.6553e-228	-0.28584	0.051	0.353	1.15952e-223	1	PPP2R5C
	2.71167e-228	-0.242107	0.057	0.366	1.18413e-223	1	ERH
	9.46351e-228	-0.302865	0.046	0.345	4.13252e-223	1	TOMM20
	1.16533e-227	-0.119876	0.056	0.364	5.08874e-223	1	MLF2
	1.80393e-227	-0.681555	0.034	0.319	7.8774e-223	1	CTDSP1
	3.69873e-227	0.118577	0.148	0.543	1.61516e-222	1	SNHG5
	5.08952e-227	0.20298	0.088	0.428	2.22249e-222	1	RAP1B
	7.24789e-227	-0.47959	0.047	0.345	3.16501e-222	1	B4GALT1
	7.71327e-227	-0.213233	0.057	0.366	3.36823e-222	1	PDIA6
	8.19954e-227	-0.131624	0.056	0.364	3.58058e-222	1	AP2M1
	1.00379e-226	-0.249832	0.068	0.385	4.38335e-222	1	GPI
	1.01512e-226	0.262761	0.111	0.473	4.43284e-222	1	ACTN4
	1.91557e-225	-2.31957	0.027	0.3	8.36492e-221	1	PTPRC
	4.62571e-225	-0.485342	0.175	0.574	2.01995e-220	1	DUSP1
	7.11249e-225	-0.216967	0.271	0.765	3.10588e-220	1	RPS7
	1.93428e-224	-0.170671	0.051	0.352	8.44661e-220	1	DIAPH1
	4.70249e-224	-0.271332	0.056	0.36	2.05348e-219	1	HMGN1
	6.05132e-224	-0.52823	0.037	0.323	2.64249e-219	1	RPN1
	9.39662e-224	-0.378063	0.038	0.325	4.10332e-219	1	SRSF9
	1.04731e-223	-0.63413	0.039	0.326	4.57338e-219	1	MSL1
	2.83955e-223	-0.376132	0.049	0.347	1.23997e-218	1	NUCB1
	3.07925e-223	-0.397676	0.04	0.328	1.34465e-218	1	MAPRE1
	3.22066e-223	-0.16397	0.059	0.366	1.4064e-218	1	COX8A
	3.7641e-223	-0.366546	0.28	0.766	1.64371e-218	1	RPS5
	3.93637e-223	-0.713522	0.043	0.333	1.71893e-218	1	AC116533.1
	9.34777e-223	0.105222	0.071	0.39	4.08198e-218	1	EIF1AX
	9.54711e-223	-1.09618	0.12	0.462	4.16903e-218	1	RGS2
	1.3559e-222	-0.352651	0.05	0.347	5.92096e-218	1	SPCS2
	3.32249e-222	-1.12825	0.404	0.867	1.45087e-217	1	FTH1
	4.32055e-222	-0.406032	0.043	0.333	1.8867e-217	1	PPP2CA
	2.20034e-221	-0.146307	0.247	0.726	9.60845e-217	1	MT.ATP8
	3.52435e-221	0.279212	0.143	0.532	1.53901e-216	1	HNRNPA3
	5.14759e-221	-0.102301	0.108	0.459	2.24785e-216	1	PRDX1
	5.27504e-221	-0.547709	0.033	0.312	2.3035e-216	1	SCP2
	5.7133e-221	-0.270925	0.056	0.357	2.49489e-216	1	TMBIM1
	5.99743e-221	-0.253532	0.178	0.586	2.61896e-216	1	CD81
	8.76558e-221	-0.35225	0.049	0.344	3.82775e-216	1	CERS2
	9.13024e-221	-0.211553	0.059	0.363	3.98699e-216	1	ETF1
	1.75286e-220	-0.431277	0.027	0.299	7.6544e-216	1	EIF4EBP2
	1.77438e-220	0.269866	0.09	0.425	7.74836e-216	1	KIF5B
	2.41922e-220	-0.488774	0.047	0.339	1.05642e-215	1	TAF7
	3.16815e-220	-1.84206	0.021	0.285	1.38347e-215	1	COTL1
	1.92544e-219	0.104281	0.093	0.43	8.40803e-215	1	NDUFS5
	2.07684e-219	-0.36559	0.041	0.326	9.06915e-215	1	GALNT1
	6.20188e-219	-0.650366	0.048	0.339	2.70824e-214	1	FAM107B
	9.49585e-219	-0.279912	0.044	0.331	4.14665e-214	1	FAM120A
	2.90185e-218	-0.482205	0.043	0.33	1.26718e-213	1	CLIC1
	3.36258e-218	0.235332	0.083	0.408	1.46837e-213	1	SKP1
	4.04267e-218	-0.809359	0.057	0.355	1.76535e-213	1	STOM
	5.43061e-218	-0.14431	0.149	0.533	2.37144e-213	1	LGALS3
	9.91412e-218	-0.482595	0.33	0.81	4.3293e-213	1	RPL3
	1.27357e-217	0.115695	0.124	0.489	5.56141e-213	1	PTTG1IP
	3.52043e-217	-1.08216	0.043	0.326	1.5373e-212	1	YPEL3
	5.30061e-217	-0.253483	0.288	0.782	2.31467e-212	1	RPL12
	9.50646e-217	-0.216791	0.248	0.705	4.15128e-212	1	LDHA
	2.11073e-216	-0.517074	0.033	0.309	9.21715e-212	1	ATP6AP1
	2.72409e-216	-0.2159	0.048	0.338	1.18955e-211	1	PRDX6
	3.10603e-216	-0.381997	0.051	0.344	1.35634e-211	1	PRDX5
	3.96494e-216	-0.394032	0.319	0.82	1.73141e-211	1	RPL15
	5.35958e-216	-0.407127	0.045	0.331	2.34042e-211	1	RSL1D1
	6.73939e-216	-0.136198	0.054	0.349	2.94296e-211	1	CTDSP2
	7.44437e-216	-0.367098	0.039	0.32	3.25081e-211	1	RAB10
	1.84904e-215	-0.910391	0.029	0.298	8.07437e-211	1	SH3KBP1
	1.88509e-215	-0.166455	0.076	0.391	8.23181e-211	1	CHMP1B
	2.20902e-215	-0.304769	0.043	0.327	9.64635e-211	1	SPCS3
	3.98312e-215	-0.323579	0.139	0.502	1.73935e-210	1	CD55
	4.80141e-215	-0.222272	0.297	0.797	2.09668e-210	1	MYL6
	9.73408e-215	0.198444	0.083	0.405	4.25068e-210	1	HNRNPM
	1.5663e-214	-0.189336	0.278	0.769	6.83973e-210	1	MTND1P23
	1.65946e-214	-0.661909	0.033	0.306	7.24654e-210	1	SHISA5
	1.83227e-214	-0.913785	0.028	0.296	8.00118e-210	1	ATP6V0D1
	1.90138e-214	-2.12584	0.019	0.276	8.30293e-210	1	HCLS1
	3.66606e-214	-0.320022	0.045	0.329	1.6009e-209	1	SNRPB
	6.18129e-214	-1.07836	0.023	0.284	2.69925e-209	1	RAB5C
	9.08277e-214	-3.00188	0.02	0.275	3.96627e-209	1	CTSS
	1.58415e-213	-0.451845	0.05	0.338	6.91767e-209	1	AC024293.1
	2.04383e-213	-0.504541	0.035	0.308	8.92498e-209	1	TMCO1
	4.1965e-213	-0.821283	0.034	0.307	1.83253e-208	1	LRP10
	4.53015e-213	-0.568053	0.103	0.434	1.97823e-208	1	BTG2
	8.66972e-213	-0.625346	0.033	0.305	3.78589e-208	1	ERP29
	6.2752e-212	-0.403769	0.332	0.834	2.74026e-207	1	RPLP2
	7.70085e-212	-0.274917	0.26	0.718	3.36281e-207	1	HSPA8
	1.05311e-211	-0.230088	0.048	0.333	4.59873e-207	1	SPCS1
	1.30137e-211	-0.106956	0.057	0.351	5.6828e-207	1	SNU13
	3.54963e-211	-0.470154	0.041	0.318	1.55005e-206	1	CALM3
	4.72323e-211	0.195877	0.106	0.446	2.06254e-206	1	LRRFIP1
	5.45286e-211	0.304793	0.097	0.43	2.38116e-206	1	HNRNPD
	7.22429e-211	-0.810506	0.05	0.334	3.1547e-206	1	CKAP4
	1.04003e-210	-0.231925	0.048	0.333	4.5416e-206	1	PJA2
	1.16877e-210	-0.511037	0.048	0.332	5.10378e-206	1	SELENOK
	1.21452e-210	-0.218461	0.045	0.327	5.30355e-206	1	OSBPL8
	1.41583e-210	-0.229703	0.053	0.342	6.18265e-206	1	SH3GLB1
	1.51775e-210	-0.163686	0.064	0.363	6.62771e-206	1	SEC61B
	1.97142e-210	-0.120126	0.062	0.359	8.60878e-206	1	PARK7
	2.02593e-210	-0.384468	0.043	0.323	8.84681e-206	1	WDR1
	2.31022e-210	-0.46275	0.042	0.319	1.00883e-205	1	TES
	2.52427e-210	-2.00967	0.019	0.272	1.1023e-205	1	VSIR
	2.55412e-210	0.151292	0.074	0.384	1.11534e-205	1	QKI
	2.89878e-210	-0.449156	0.037	0.311	1.26584e-205	1	ARL8B
	7.58582e-210	-0.310944	0.077	0.387	3.31258e-205	1	RAB31
	1.36278e-209	0.35984	0.116	0.466	5.95097e-205	1	PRRC2C
	2.62211e-209	-0.931592	0.033	0.301	1.14502e-204	1	AC005912.1
	2.7245e-209	-0.229415	0.044	0.324	1.18973e-204	1	AZIN1
	4.44332e-209	-0.322694	0.059	0.351	1.94031e-204	1	CYCS
	6.89426e-209	-0.102114	0.086	0.404	3.01058e-204	1	SEC61G
	8.0473e-209	-0.479704	0.041	0.316	3.51409e-204	1	ELF1
	9.90479e-209	-0.283006	0.067	0.366	4.32522e-204	1	CDK2AP1
	1.63259e-208	0.33474	0.09	0.414	7.12919e-204	1	NONO
	2.11166e-208	-0.14996	0.048	0.329	9.22122e-204	1	YME1L1
	3.8833e-208	-0.499784	0.044	0.32	1.69576e-203	1	TMX4
	1.36004e-207	0.223491	0.131	0.491	5.93904e-203	1	ZFAND5
	1.90629e-207	-0.196335	0.051	0.334	8.32437e-203	1	TBCA
	2.01252e-207	0.215179	0.169	0.566	8.78826e-203	1	TPI1
	2.50975e-207	-0.587581	0.035	0.304	1.09596e-202	1	WBP2
	2.79029e-207	-0.434679	0.041	0.316	1.21847e-202	1	ELOB
	9.83665e-207	-0.265521	0.051	0.334	4.29547e-202	1	CMPK1
	2.15289e-206	-0.265913	0.048	0.327	9.40122e-202	1	EIF5A
	2.19132e-206	-0.500787	0.033	0.299	9.56905e-202	1	TCEA1
	2.44466e-206	0.173047	0.079	0.39	1.06753e-201	1	SCAF11
	3.14722e-206	-2.95852	0.017	0.263	1.37433e-201	1	HLA.C
	4.03416e-206	0.148413	0.052	0.336	1.76164e-201	1	GNAI3
	5.29219e-206	-0.28941	0.043	0.317	2.31099e-201	1	BCAP31
	1.41544e-205	-0.160384	0.051	0.333	6.18094e-201	1	AP3S1
	1.45873e-205	-0.238158	0.124	0.468	6.37e-201	1	TSC22D3
	1.80145e-205	-2.14431	0.013	0.256	7.86656e-201	1	CCND3
	2.27768e-205	-0.75132	0.06	0.346	9.94619e-201	1	CEBPD
	2.57284e-205	-0.175281	0.048	0.327	1.12351e-200	1	EIF3I
	3.52437e-205	-0.264271	0.039	0.31	1.53902e-200	1	SDF4
	4.49827e-205	-0.915416	0.028	0.287	1.96431e-200	1	ASAH1
	5.96901e-205	-0.255629	0.042	0.314	2.60655e-200	1	CDV3
	9.23166e-204	-0.584404	0.076	0.376	4.03128e-199	1	ETS1
	9.38256e-204	-0.367896	0.046	0.322	4.09718e-199	1	MAN1A2
	1.14929e-203	-0.113156	0.046	0.322	5.01873e-199	1	XRCC6
	1.28389e-203	-0.454393	0.04	0.31	5.60651e-199	1	COX5B
	2.66858e-203	0.310965	0.094	0.417	1.16532e-198	1	EIF3A
	4.986e-203	-0.551043	0.032	0.294	2.17729e-198	1	STAG2
	6.67785e-203	0.227861	0.085	0.397	2.91608e-198	1	TACC1
	9.55352e-203	-0.289132	0.043	0.315	4.17183e-198	1	SUMO3
	1.41161e-202	-1.4757	0.09	0.392	6.1642e-198	1	MT1X
	1.61724e-202	-0.404031	0.048	0.325	7.06214e-198	1	GPX1
	3.57452e-202	0.132541	0.063	0.355	1.56092e-197	1	PSMB4
	1.00913e-201	-2.83482	0.015	0.255	4.40665e-197	1	ITGB2
	1.72243e-201	-0.493535	0.04	0.307	7.52152e-197	1	NOP10
	2.51043e-201	-0.119466	0.046	0.319	1.09625e-196	1	UBE2I
	3.03337e-201	-1.02547	0.031	0.288	1.32461e-196	1	CAPG
	5.10513e-201	-0.220111	0.319	0.819	2.22931e-196	1	RPL38
	6.90753e-201	-0.165563	0.051	0.329	3.01638e-196	1	DDX24
	7.14145e-201	0.104672	0.07	0.367	3.11853e-196	1	UFM1
	1.32168e-200	-0.346154	0.039	0.304	5.77151e-196	1	LSM14A
	1.5875e-200	-0.594647	0.031	0.288	6.93228e-196	1	MAPK1
	1.87357e-200	-0.661205	0.03	0.286	8.18152e-196	1	SRP9
	2.29237e-200	0.389711	0.081	0.388	1.00103e-195	1	HNRNPL
	2.68305e-200	-0.348545	0.044	0.313	1.17163e-195	1	COMT
	7.08951e-200	-0.113677	0.054	0.334	3.09585e-195	1	ATP5PF
	1.69887e-199	-0.36399	0.034	0.295	7.41863e-195	1	CTDNEP1
	1.87645e-199	-0.233254	0.037	0.299	8.19409e-195	1	TMEM248
	2.5012e-199	-0.280403	0.047	0.319	1.09223e-194	1	TMEM230
	4.64889e-199	-0.27617	0.039	0.304	2.03008e-194	1	EDF1
	5.48309e-199	-0.433343	0.042	0.308	2.39435e-194	1	RPL10P3
	1.01721e-198	-0.363731	0.344	0.84	4.44196e-194	1	RPS11
	1.6372e-198	0.103348	0.07	0.364	7.14932e-194	1	LIMS1
	8.38441e-198	-0.393029	0.049	0.322	3.6613e-193	1	ABHD2
	8.4846e-198	-0.190123	0.052	0.327	3.70506e-193	1	ADD3
	1.00206e-197	-0.530612	0.031	0.287	4.37579e-193	1	PRKCSH
	1.55224e-197	-0.611723	0.037	0.298	6.77833e-193	1	LAMTOR4
	1.75411e-197	-0.721886	0.026	0.275	7.65986e-193	1	UBE2L3
	4.05168e-197	0.299975	0.062	0.347	1.76929e-192	1	HNRNPR
	4.8051e-197	-0.250583	0.071	0.362	2.09829e-192	1	TUBA1C
	7.79085e-197	0.112347	0.095	0.41	3.40211e-192	1	C12orf57
	8.21673e-197	-0.217238	0.04	0.303	3.58808e-192	1	CLINT1
	1.90435e-196	-0.432356	0.038	0.298	8.31592e-192	1	IFNGR2
	2.2267e-196	-0.932411	0.023	0.269	9.72354e-192	1	ATP6V1F
	9.56962e-196	0.392379	0.09	0.402	4.17886e-191	1	PTBP1
	1.33333e-195	-0.287674	0.032	0.286	5.8224e-191	1	C9orf78
	3.08898e-195	-0.159331	0.04	0.301	1.3489e-190	1	MGAT1
	3.53096e-195	0.113417	0.079	0.378	1.5419e-190	1	SBDS
	7.71247e-195	-0.449304	0.045	0.31	3.36788e-190	1	CITED2
	7.86236e-195	-0.228152	0.039	0.299	3.43333e-190	1	RAB14
	8.79767e-195	-0.310775	0.042	0.304	3.84177e-190	1	BNIP3L
	9.50745e-195	-0.120865	0.057	0.334	4.15172e-190	1	RYBP
	2.27571e-194	-0.111964	0.165	0.536	9.93756e-190	1	APP
	3.67594e-194	-0.485848	0.032	0.285	1.60521e-189	1	EFCAB14
	1.55755e-193	-0.115836	0.057	0.334	6.80151e-189	1	MAPKAPK2
	1.90699e-193	0.288539	0.065	0.35	8.32743e-189	1	PAFAH1B1
	4.48146e-193	0.118701	0.058	0.336	1.95696e-188	1	FGD5.AS1
	6.55691e-193	-0.157443	0.04	0.3	2.86327e-188	1	STAU1
	7.85063e-193	-0.969295	0.029	0.278	3.42821e-188	1	AC007969.1
	1.8019e-192	-0.217072	0.312	0.801	7.86853e-188	1	PPIA
	2.08743e-192	-0.199833	0.187	0.569	9.11538e-188	1	DSTN
	3.80767e-192	-1.02412	0.031	0.28	1.66274e-187	1	CPNE3
	5.91784e-192	-0.431161	0.031	0.279	2.5842e-187	1	RNF10
	6.61977e-192	-0.449164	0.034	0.286	2.89072e-187	1	ZMAT2
	7.78975e-192	-0.846869	0.027	0.272	3.40163e-187	1	RPL15P3
	9.09565e-192	-0.480777	0.388	0.867	3.97189e-187	1	RPS28
	1.26314e-191	-0.363371	0.046	0.31	5.51588e-187	1	ATP5IF1
	1.34369e-191	0.44087	0.085	0.388	5.86764e-187	1	BRD4
	1.40212e-191	-0.34442	0.031	0.28	6.12277e-187	1	GOLGA7
	1.7645e-191	-0.199199	0.07	0.355	7.70524e-187	1	GLUL
	2.17169e-191	-0.311793	0.033	0.283	9.48334e-187	1	DNAJC3
	2.75131e-191	0.118013	0.08	0.376	1.20144e-186	1	NDUFB1
	4.24489e-191	-0.334318	0.036	0.29	1.85366e-186	1	RAD23B
	5.18297e-191	-0.511446	0.031	0.278	2.2633e-186	1	MAX
	7.09773e-191	-0.502873	0.043	0.303	3.09944e-186	1	NUCB2
	1.05765e-190	-2.27399	0.036	0.283	4.61854e-186	1	CXCR4
	1.06611e-190	0.18272	0.061	0.34	4.65548e-186	1	SMARCA2
	1.44062e-190	-0.44708	0.03	0.278	6.29088e-186	1	PCMT1
	1.95725e-190	-0.12212	0.049	0.315	8.5469e-186	1	NDUFB4
	3.27919e-190	0.215141	0.131	0.474	1.43196e-185	1	P4HB
	5.76956e-190	-0.358747	0.356	0.842	2.51945e-185	1	RPL11
	7.45123e-190	0.335243	0.064	0.344	3.2538e-185	1	UBA1
	8.17512e-190	-0.144452	0.235	0.66	3.56991e-185	1	TUBA1B
	2.59909e-189	-0.544233	0.031	0.277	1.13497e-184	1	COPZ1
	2.61796e-189	-0.201917	0.051	0.318	1.14321e-184	1	FCGRT
	3.04744e-189	-0.108796	0.045	0.305	1.33076e-184	1	PPIG
	5.36367e-189	-1.08913	0.031	0.276	2.34221e-184	1	RPS3AP6
	1.01059e-188	-0.589583	0.028	0.272	4.41304e-184	1	RALBP1
	1.09912e-188	-0.371264	0.051	0.316	4.79963e-184	1	SNHG8
	1.10334e-188	-0.822489	0.03	0.274	4.81808e-184	1	RPS13P2
	1.30206e-188	-0.157519	0.203	0.595	5.68585e-184	1	ITGB1
	1.78935e-188	-0.272724	0.034	0.284	7.81372e-184	1	ERGIC3
	7.99037e-188	-0.25618	0.044	0.303	3.48923e-183	1	STMP1
	9.00148e-188	-0.465278	0.035	0.285	3.93076e-183	1	ESD
	1.27807e-187	0.187658	0.095	0.4	5.58107e-183	1	LMO4
	2.12993e-187	-0.240651	0.043	0.3	9.30096e-183	1	CHMP3
	2.58102e-187	-0.127744	0.135	0.472	1.12708e-182	1	KLF2
	3.95898e-187	-0.221146	0.037	0.287	1.72881e-182	1	ANXA7
	5.86221e-187	-0.276618	0.188	0.564	2.55991e-182	1	GSN
	7.82409e-187	-0.575296	0.041	0.295	3.41662e-182	1	CELF2
	1.446e-186	-0.348336	0.034	0.282	6.31441e-182	1	RAB1B
	3.00119e-186	-0.560784	0.035	0.283	1.31056e-181	1	PSME1
	3.11847e-186	-0.831496	0.03	0.273	1.36177e-181	1	RPL26P19
	3.32313e-186	-0.127793	0.05	0.312	1.45114e-181	1	ADAR
	3.82764e-186	0.104437	0.088	0.387	1.67145e-181	1	FLNA
	4.82007e-186	-0.166072	0.045	0.303	2.10483e-181	1	TAPBP
	5.18307e-186	0.471504	0.094	0.398	2.26334e-181	1	RBMS1
	1.36805e-185	-0.900506	0.025	0.262	5.97399e-181	1	PPP2R5A
	1.50498e-185	0.269843	0.073	0.357	6.57193e-181	1	AMD1
	2.27092e-185	-0.654004	0.039	0.289	9.91665e-181	1	CYSTM1
	2.81368e-185	-0.37793	0.046	0.304	1.22868e-180	1	AL136454.1
	6.4995e-185	-1.37952	0.066	0.336	2.8382e-180	1	PLAUR
	7.29788e-185	-0.122195	0.051	0.313	3.18684e-180	1	NFE2L2
	7.40792e-185	-0.281912	0.036	0.284	3.23489e-180	1	DNAJC8
	1.2787e-184	0.391166	0.078	0.366	5.58381e-180	1	UBXN4
	1.30001e-184	-1.24793	0.122	0.431	5.6769e-180	1	MT1E
	1.4577e-184	0.283735	0.075	0.36	6.36549e-180	1	NPTN
	2.19843e-184	-0.203542	0.054	0.319	9.60008e-180	1	OSTC
	2.28212e-184	0.169933	0.11	0.425	9.96558e-180	1	TOB1
	3.19448e-184	-0.696745	0.038	0.287	1.39497e-179	1	GRK2
	5.01412e-184	0.1106	0.065	0.339	2.18957e-179	1	ERGIC1
	6.32087e-184	0.115203	0.09	0.388	2.7602e-179	1	IFI16
	8.75918e-184	-0.13439	0.04	0.29	3.82496e-179	1	RAD23A
	1.36325e-183	-0.234195	0.037	0.284	5.95305e-179	1	STK24
	1.36714e-183	-0.451285	0.036	0.281	5.97003e-179	1	OIP5.AS1
	1.40739e-183	-0.109822	0.161	0.514	6.1458e-179	1	ID2
	4.19575e-183	0.137581	0.041	0.293	1.8322e-178	1	PPP1CC
	1.13875e-182	-0.136475	0.075	0.357	4.97271e-178	1	EZR
	1.70401e-182	-1.08694	0.023	0.255	7.44108e-178	1	GLIPR1
	2.07581e-182	-1.24638	0.026	0.261	9.06467e-178	1	PGD
	2.16009e-182	-0.607996	0.024	0.256	9.43267e-178	1	PRDX3
	6.65403e-182	0.267928	0.102	0.409	2.90568e-177	1	NFIC
	7.3981e-182	-0.274163	0.04	0.289	3.2306e-177	1	POLR1D
	8.13859e-182	-0.235929	0.037	0.283	3.55396e-177	1	EIF3F
	9.01043e-182	0.465825	0.14	0.484	3.93467e-177	1	TRA2B
	1.07416e-181	0.626397	0.153	0.511	4.69064e-177	1	SON
	1.15241e-181	-0.634061	0.029	0.266	5.03233e-177	1	GNAQ
	1.93879e-181	0.10035	0.069	0.345	8.4663e-177	1	ZC3HAV1
	4.00837e-181	-0.443749	0.032	0.273	1.75037e-176	1	EIF2AK1
	5.514e-181	-0.315607	0.034	0.276	2.40785e-176	1	RAB11A
	7.64225e-181	0.140276	0.051	0.31	3.33722e-176	1	UBE2A
	1.00545e-180	0.219593	0.069	0.345	4.39059e-176	1	PABPC4
	2.11878e-180	0.190443	0.058	0.322	9.25227e-176	1	IPO7
	5.18513e-180	-0.938905	0.027	0.261	2.26424e-175	1	STK4
	1.37889e-179	-0.477558	0.028	0.263	6.02134e-175	1	PPP3R1
	1.70027e-179	-0.561355	0.031	0.267	7.42472e-175	1	LMAN2
	1.71067e-179	0.207995	0.067	0.339	7.47017e-175	1	GLG1
	2.03802e-179	-0.108463	0.038	0.281	8.89962e-175	1	EIF3D
	2.31467e-179	-0.31817	0.031	0.267	1.01077e-174	1	M6PR
	3.75491e-179	0.569301	0.09	0.386	1.63969e-174	1	MTCH1
	8.90049e-179	0.118761	0.062	0.33	3.88667e-174	1	PPP1R12A
	9.46403e-179	-1.30911	0.071	0.337	4.13275e-174	1	NAMPT
	2.10501e-178	-0.235799	0.047	0.298	9.19214e-174	1	ATRAID
	4.3444e-178	-0.249755	0.04	0.284	1.89711e-173	1	TMEM219
	4.35268e-178	-0.214064	0.043	0.292	1.90073e-173	1	HEXB
	7.78616e-178	0.419859	0.088	0.379	3.40006e-173	1	GDI1
	1.76228e-177	-0.161752	0.042	0.289	7.69554e-173	1	GPX4
	3.00702e-177	-0.695046	0.023	0.251	1.3131e-172	1	SRI
	4.1313e-177	-0.490868	0.028	0.26	1.80406e-172	1	PYURF
	6.39656e-177	-0.136621	0.05	0.303	2.79325e-172	1	SP100
	6.72603e-177	-0.136661	0.043	0.29	2.93712e-172	1	MZT2B
	8.35396e-177	-0.280599	0.036	0.276	3.64801e-172	1	YIPF3
	1.99404e-176	-0.680202	0.023	0.25	8.70758e-172	1	RTF2
	2.19208e-176	0.49466	0.076	0.354	9.57238e-172	1	WNK1
	2.75723e-176	-0.443894	0.043	0.288	1.20403e-171	1	TGFBR2
	5.21493e-176	-0.280767	0.043	0.289	2.27725e-171	1	SEPTIN9
	1.28806e-175	-0.262168	0.036	0.275	5.62471e-171	1	ZNHIT1
	1.70252e-175	-0.647543	0.04	0.281	7.43455e-171	1	HLA.F
	2.41198e-175	0.306541	0.068	0.337	1.05326e-170	1	GPBP1
	2.95419e-175	-0.154357	0.04	0.282	1.29003e-170	1	AK2
	4.93361e-175	-0.262328	0.051	0.303	2.15441e-170	1	DBI
	1.06229e-174	-0.271116	0.038	0.277	4.63883e-170	1	ISCU
	1.60573e-174	0.39236	0.797	0.634	7.01191e-170	1	COL1A2
[truncated: 38,390 more rows]
