# Supplementary material for: Single-cell multi-omics analysis identifies SPP1+ macrophages as key drivers of ferroptosis-mediated fibrosis in ligamentum flavum hypertrophy
Source: Biomark Res. 2025 Feb 25;13:33. doi: 10.1186/s40364-025-00746-6 (PMC11863437; doi:10.1186/s40364-025-00746-6)
Supplement: Supplementary file 5 — Additional file 5: table S5. MR table heterogeneity and MR table pleiotropy. [file 40364_2025_746_MOESM5_ESM.xlsx]

## Sheet: Table S6
	Table S6. GSEA pathway enrichment results of bulkRNA-seq
	Term	Description	setSize	enrichmentScore	NES	pvalue	p.adjust	qvalue	rank	leading_edge	core_enrichment
	GOCC_COLLAGEN_CONTAINING_EXTRACELLULAR_MATRIX	COLLAGEN CONTAINING EXTRACELLULAR MATRIX	138	0.653636	2.61414	2.03e-20	3.44e-17	2.47e-17	1066	tags=46%, list=11%, signal=41%	THBS1/COL9A3/CTSD/COL9A2/COL1A1/LOXL2/SERPINE1/ECM1/COL5A1/SERPINE2/TGFB1/SEMA7A/LTBP3/TNC/TNXB/COL12A1/COL8A1/COL4A2/LAMB2/PXDN/COL6A1/HSPG2/PSAP/CTSZ/LAMA1/LOXL4/TGM2/HTRA1/COL7A1/COL4A1/CCDC80/CTSB/AGRN/EFNA5/CSPG4/COL15A1/PLOD3/LTBP4/GPC1/COL18A1/CLU/CDH2/LOX/EFEMP1/SDC3/TIMP1/CDON/DAG1/FBLN5/COL4A4/FBN1/PCSK6/SERPINH1/EDIL3/SMOC1/TGFB2/DST/PDGFB/NID2/TIMP2/CDH13/ADAMTS5/TINAGL1
	GOMF_COLLAGEN_BINDING	COLLAGEN BINDING	28	0.727479	2.18342	8.75e-07	3.91e-05	2.81e-05	1861	tags=57%, list=20%, signal=46%	THBS1/TNXB/COL6A1/HSPG2/ANTXR1/MRC2/CTSB/LOX/SERPINH1/PDGFB/NID2/CD44/PCOLCE2/PDGFA/ITGA3/ADAM9
	GOBP_EXTRACELLULAR_MATRIX_ASSEMBLY	EXTRACELLULAR MATRIX ASSEMBLY	25	0.752396	2.20142	1.45e-06	5.61e-05	4.03e-05	719	tags=52%, list=8%, signal=48%	SOX9/TGFB1/FKBP10/QSOX1/TNXB/GAS6/PXDN/ANTXR1/PLOD3/LOX/DAG1/FBLN5/PHLDB1
	GOBP_IRON_ION_TRANSPORT	IRON ION TRANSPORT	34	0.545713	1.71245	0.00361384	0.0236481	0.0169694	2153	tags=44%, list=23%, signal=34%	SLC39A14/STEAP3/CLTC/TFR2/MCOLN1/LMTK2/RAB11B/DNM2/ARHGAP1/FLVCR1/ABCC5/SLC41A2/SLC46A1/FLVCR2/FTH1
	HP_ABNORMAL_CIRCULATING_FERRITIN_CONCENTRATION	HP ABNORMAL CIRCULATING FERRITIN CONCENTRATION	23	0.605858	1.73243	0.00308166	0.021139	0.0151689	453	tags=22%, list=5%, signal=21%	HMOX1/STEAP3/KCNN4/STXBP2/TFR2
	GOBP_RESPONSE_TO_LIPID	RESPONSE_TO_LIPID	485	0.349671	1.55774	6.08e-06	0.000177443	0.000127329	2002	tags=31%, list=21%, signal=26%	THBS1/SOX9/ALPL/COL1A1/SERPINE1/TGFB1/EPHB2/TNC/SLC7A5/SPON2/IRAK1/PRKCA/HSF1/CD55/BCL2L11/P2RY6/CAD/SDC1/CD68/PAPPA/FOSB/ABHD2/VDR/DKK1/ADAM15/EFNA5/ZFP36L1/GRAMD1A/PKN1/FZD10/ATP1A1/PPARA/DIO2/PTK6/FOS/LOX/ABCA2/FKBP4/LRP8/NR1D1/PDK3/PID1/HSPA1B/NFKB2/STAT3/LBH/PCSK1/FOSL1/DSG2/DAG1/GRAMD1B/TICAM1/PPP5C/STC2/MMP15/SLC10A3/ARPC1B/PRPF8/TNFRSF1B/UCP2/CDKN1A/MBD1/PRKCE/DAB2/MBD2/SASH1/DDX54/TNFRSF…
	GOBP_LEUKOCYTE_PROLIFERATION	LEUKOCYTE_PROLIFERATION	150	0.403217	1.62459	0.000368036	0.00443504	0.00318249	2648	tags=47%, list=28%, signal=34%	EPHB2/CD276/CD55/CADM1/TYK2/SLC4A2/LEF1/ICOSLG/PKN1/MAD1L1/ST6GAL1/NFATC2/CLU/CD81/TNFSF9/BAX/SH2D2A/TICAM1/ARMC5/TNFRSF1B/CDKN1A/NF1/NDFIP1/BAP1/JUNB/TCIRG1/CCND3/MSN/MIF/ERBB2/RASSF5/VAV3/CLCF1/LYN/ELF4/SHB/CD24/BCL2L1/ABL1/SLC7A1/EFNB1/CSF2RA/HES1/ZBTB7B/DOCK2/TNFRSF21/NCSTN/ZNF335/CD151/HLA-A/CD320/MAPK1/SCRIB/BCL2/PRKAR1A/CSF1/AHR/MAPK3/FYN/ZP3/SOS1/TNFAIP3/DLG5/CBLB/EMP2/CTNNB1/NPR3/MYD88/T…
	GOBP_REGULATION_OF_IMMUNE_RESPONSE	REGULATION OF IMMUNE RESPONSE	430	0.343273	1.51778	9.46e-05	0.00157621	0.00113106	2653	tags=39%, list=28%, signal=30%	KCNN4/ECM1/TGFB1/EPHB2/PDE4D/STXBP2/IRAK1/CD276/CD55/CADM1/RBM47/UNC93B1/GRN/TYK2/FLOT2/ICOSLG/PRKCZ/PKN1/NFATC2/MFHAS1/CLU/SPPL2B/ADCY7/LRP8/NR1H2/IKBKE/NR1D1/FURIN/HSPA1B/HLX/CD81/PVR/BAX/FOSL1/CLPB/TICAM1/JAK3/TTLL12/ENTPD7/LAMP1/TNFRSF1B/ADORA2B/TRAF2/PRKCE/SIRT2/NDFIP1/ZDHHC12/PRKD2/ATG12/GPR108/RBCK1/DNASE2/JUNB/CSK/TGFB2/NAGLU/BCAR1/ZNFX1/PTPRD/CACNB3/EZR/MAPKAPK2/RELA/OAS3/VAV3/LIMK1/CLCF…
	GOBP_POSITIVE_REGULATION_OF_MACROPHAGE_DIFFERENTIATION	POSITIVE REGULATION OF MACROPHAGE DIFFERENTIATION	11	0.744109	1.78061	0.0019796	0.0155307	0.0111445	117	tags=36%, list=1%, signal=36%	TGFB1/ROR2/PRKCA/HSF1
